# Supplementary material for: Dietary Inflammatory Index and risk of nonalcoholic fatty liver disease: nonlinear associations, metabolic mediation, and external validation
Source: Front Nutr. 2026 Jul 1;13:1817870. doi: 10.3389/fnut.2026.1817870 (PMC13368503; doi:10.3389/fnut.2026.1817870)
Supplement: Supplementary file 1 [file Data_Sheet_1.CSV]

	SEQN	group	DII	FPG	TG	TC	AST	ALT	BUN	Cr	hsCRP	Insulin	UA	Age	Gender	Race	Education	PIR	Smoke	Diabetes	Hypertension	SDMVPSU	SDMVSTRA	WTINT2YR
1	109282	1	-1.94332927537556	95	132	239	19	17	18	0.88	3.11	7.49	6.9	76	Male	Non-Hispanic White	College Graduate or above	3.61	Yes	No	Yes	2	164	15908.17325
2	109290	1	-2.13684016228063	106	102	161	18	19	18	0.69	0.25	20.25	4.2	68	Female	Non-Hispanic Black	College Graduate or above	5	No	Yes	Yes	1	171	2049.9209925
3	109300	1	-1.3065733943409	103	50	198	24	32	15	0.58	1.45	11.47	4.7	54	Female	Other Race	College Graduate or above	5	No	No	No	1	169	11821.652405
4	109313	0	-2.95806735396322	97	81	226	28	24	15	0.63	0.63	7.08	5.1	63	Male	Non-Hispanic White	Some College	5	No	No	No	1	156	50851.394286
5	109322	0	-2.3921675428326	89	69	168	14	13	14	0.69	2.45	18.84	3.4	45	Female	Mexican American	9-11th Grade	2.79	No	No	Yes	2	161	7440.152836
6	109323	1	-1.41664594499557	104	93	142	18	25	10	0.75	6.12	25.8	7	22	Male	Mexican American	Some College	2.38	Yes	No	No	2	154	10530.8261375
7	109324	0	-1.61080449854883	86	63	182	15	8	11	0.71	1.95	2.12	5.3	49	Female	Non-Hispanic White	Some College	2.74	No	No	Yes	2	151	5613.4532805
8	109326	0	-3.21349488701444	95	70	178	16	9	12	0.88	0.9	5.24	4.7	44	Female	Non-Hispanic White	High School Grad	5	No	No	No	2	152	47172.6850675
9	109327	0	-2.40355455256171	98	160	205	27	48	15	0.82	1.38	6.1	4.3	58	Female	Mexican American	College Graduate or above	4.86	No	No	No	2	154	10013.1794815
10	109335	0	-2.3756604115267	98	111	187	32	32	10	0.84	1.54	18.49	5.9	55	Female	Non-Hispanic Black	High School Grad	0.11	Yes	No	Yes	2	163	5226.885148
11	109340	1	-2.37477521076547	110	201	206	44	70	12	0.87	4.64	56.69	8.2	44	Male	Other Race	Some College	1.13	No	No	No	2	172	8930.3752715
12	109365	0	-2.95822872467468	100	62	190	13	10	18	0.94	5.51	7.59	5.5	49	Female	Other Hispanic	Some College	1.15	Yes	No	No	1	169	12508.025785
13	109369	0	-3.21587870432966	103	131	150	15	16	30	1.06	0.99	9.1	4.7	80	Female	Other Hispanic	9-11th Grade	2.07	No	No	Yes	2	154	6817.922451
14	109376	0	-3.21206952114317	99	27	157	23	19	14	0.9	6.46	2.22	3.9	23	Male	Non-Hispanic White	Some College	3.71	No	No	No	2	164	25674.2942115
15	109378	0	-2.3920536076412	97	149	180	24	42	10	0.88	2.25	8.26	6	36	Male	Non-Hispanic White	College Graduate or above	5	No	No	Yes	2	171	22891.6590995
16	109379	0	-2.41761674442983	106	47	178	12	8	18	0.82	33.59	7	5.7	66	Female	Non-Hispanic White	High School Grad	1.52	Yes	Borderline	Yes	1	157	22384.909349
17	109382	1	-2.37860052698112	129	98	163	20	20	9	0.51	1.38	30.99	3.7	70	Female	Mexican American	High School Grad	1.7	No	Yes	Yes	1	158	4720.2496775
18	109403	0	-2.46144215741646	89	120	201	12	9	14	1.01	1.47	13.85	6.8	30	Male	Other Race	College Graduate or above	5	No	No	Yes	1	151	12058.157712
19	109404	0	-2.94013211282576	96	32	150	17	19	14	0.66	2.82	7.67	4.4	23	Female	Other Hispanic	College Graduate or above	0.91	No	No	No	2	162	34155.373797
20	109415	1	-2.04670466468056	130	152	241	27	36	11	0.91	14.1	31.89	7.1	61	Female	Non-Hispanic Black	College Graduate or above	3.69	No	No	Yes	1	172	7209.411547
21	109426	1	-2.38442069898866	101	103	165	19	20	12	0.63	1.55	26.34	4.5	61	Female	Other Race	College Graduate or above	4.72	No	No	Yes	1	169	8722.0881575
22	109432	0	-2.37437574427935	103	27	202	24	37	10	0.87	0.66	11.29	2.7	44	Female	Non-Hispanic Black	College Graduate or above	3.66	No	No	No	2	159	3789.290873
23	109439	0	-2.16849822984221	113	54	186	21	19	10	0.7	3.5	13.44	4.7	59	Female	Non-Hispanic Black	Some College	1.8	No	No	No	1	168	6412.1852545
24	109444	0	-0.870835060577851	84	36	144	14	10	6	1.05	0.98	4.04	4.9	21	Male	Non-Hispanic Black	High School Grad	1.07	No	No	No	2	166	8439.909094
25	109454	1	1.79644898581689	118	45	128	22	29	6	0.51	19.37	76.36	7.3	25	Female	Non-Hispanic Black	Some College	0.29	No	No	Yes	2	171	6079.2334115
26	109464	0	-2.39242342128177	99	112	205	18	20	17	0.77	1.53	13.75	5.9	30	Male	Other Race	High School Grad	1.43	No	No	No	1	160	7128.9672595
27	109472	1	-2.35708720905503	106	394	243	33	64	16	0.81	2.48	35.76	6	34	Male	Mexican American	College Graduate or above	3.52	No	No	No	2	154	11937.2347375
28	109480	1	-2.38222069008336	268	122	229	29	59	12	0.75	6.43	46.42	7.2	30	Male	Non-Hispanic Black	Some College	1.11	Yes	Yes	No	2	170	7759.7716825
29	109488	0	-1.63217982102857	106	45	189	21	19	13	1.15	0.78	6.59	8.8	40	Male	Non-Hispanic Black	Some College	1.63	No	No	No	2	163	3153.4405625
30	109496	1	-2.37442383101188	108	53	148	25	32	14	0.98	5.86	33.6	5.8	50	Male	Non-Hispanic White	Some College	5	No	No	No	2	153	94598.702141
31	109503	0	-2.93632965838837	110	111	156	35	36	13	0.8	0.15	9.6	7	71	Male	Non-Hispanic White	High School Grad	5	Yes	No	Yes	2	156	5511.060503
32	109520	1	-1.6843062556236	121	97	234	14	11	22	1.99	1.53	10.92	9.2	80	Male	Non-Hispanic Black	College Graduate or above	0.66	Yes	No	Yes	2	172	4906.995355
33	109530	1	-2.33597850370901	112	119	179	19	18	9	0.68	5.46	21.52	4.4	49	Female	Mexican American	High School Grad	1.78	No	No	No	2	164	13675.685519
34	109536	0	-0.875350371266914	86	61	176	15	13	10	0.82	0.47	1.96	3.8	48	Female	Non-Hispanic White	College Graduate or above	5	Yes	No	No	2	152	46084.251644
35	109538	1	-0.756754788618948	110	125	214	24	23	10	0.75	2.15	21.84	5.5	66	Female	Non-Hispanic White	9-11th Grade	0.95	No	No	No	1	165	15162.712816
36	109541	0	-1.94234846257239	105	69	197	13	13	7	0.61	9.02	15.14	3.7	35	Female	Non-Hispanic Black	Some College	1.9	No	No	Yes	1	150	1949.73773
37	109544	0	-1.009202206954	122	148	156	17	13	31	1.25	0.86	7.71	5.9	76	Female	Non-Hispanic White	Less Than 9th Grade	0.4	Yes	Yes	No	1	157	21055.2695635
38	109548	0	-2.37428937420469	96	70	153	15	18	12	0.8	4.55	21.12	4.9	25	Female	Non-Hispanic Black	College Graduate or above	4.61	No	No	No	3	156	11804.4175145
39	109549	0	-0.388682911525401	93	79	171	23	31	12	1.1	4.25	20.24	7.4	22	Male	Non-Hispanic White	Some College	3.52	No	No	No	2	149	48317.388481
40	109552	1	-2.38910785075536	174	300	272	31	39	23	1.14	4.16	22.81	8.1	74	Male	Non-Hispanic White	Some College	3.48	No	Yes	Yes	2	163	10954.94985
41	109565	0	-1.7226682602818	140	118	151	13	10	27	1.43	3.26	15.26	6.4	80	Male	Non-Hispanic White	Some College	0.91	Yes	Yes	Yes	2	152	4226.933912
42	109567	0	-2.45438510590369	103	58	182	14	13	14	1.14	1.02	3.85	4.3	49	Male	Non-Hispanic White	Some College	5	Yes	No	No	2	156	12676.834615
43	109568	1	-2.21704903569183	106	99	161	14	16	12	0.69	4.08	28.31	5.3	32	Female	Non-Hispanic Black	Some College	0.9	No	No	Yes	1	151	8812.838764
44	109571	0	-2.57866477027913	100	59	172	22	29	9	0.64	9.01	18.55	6.4	28	Female	Other Race	Some College	0.66	Yes	No	No	1	171	3049.3038925
45	109580	0	-1.55028444086574	91	141	151	13	9	8	0.59	2.65	3.81	5.1	39	Female	Non-Hispanic Black	9-11th Grade	2.22	Yes	No	No	1	168	11127.961176
46	109588	0	-2.38522500838607	95	44	149	37	25	16	0.95	0.56	3.2	5.2	71	Male	Non-Hispanic White	High School Grad	3.65	No	No	No	2	159	5174.935952
47	109593	0	-1.27709774049352	94	82	142	26	28	14	0.73	0.49	7.08	6.1	52	Male	Other Race	Less Than 9th Grade	0.58	Yes	No	No	2	162	19536.622969
48	109606	0	-2.37399498422387	99	25	193	20	20	12	0.81	1.2	7.09	4.6	32	Female	Non-Hispanic Black	High School Grad	1.18	No	No	Yes	2	170	5795.6857445
49	109608	0	-2.97778190472194	97	36	209	27	22	19	0.86	0.48	5.84	3.4	54	Female	Non-Hispanic White	Some College	5	Yes	No	Yes	2	167	21583.2166285
50	109611	0	-2.38700058807233	93	60	193	34	33	19	1.02	0.36	3.96	7.2	55	Male	Non-Hispanic Black	High School Grad	0	Yes	No	Yes	2	163	4248.7576515
51	109615	0	-0.909979921168404	102	48	172	25	19	12	0.98	1.23	6.71	5.1	65	Female	Non-Hispanic Black	College Graduate or above	5	No	No	Yes	1	168	4101.534886
52	109620	0	-2.3742669868447	155	121	225	53	36	8	0.57	7.51	17.87	4.9	59	Female	Other Hispanic	9-11th Grade	1.59	Yes	Yes	Yes	1	153	9069.240543
53	109629	0	-1.53190153370693	89	72	178	20	15	10	0.85	0.35	3.2	5.7	40	Male	Non-Hispanic Black	High School Grad	1.51	Yes	No	No	1	152	4778.6361195
54	109630	1	-2.39633188967847	111	129	213	20	24	11	0.61	4.38	15.25	5.2	56	Female	Non-Hispanic White	High School Grad	2.16	Yes	No	No	2	157	121698.38157
55	109637	0	-2.91497528418704	96	73	229	19	13	13	0.88	4.25	5.86	4.5	46	Female	Non-Hispanic Black	Some College	3.08	No	No	No	1	166	14854.2946235
56	109638	0	-0.546376594223164	129	121	137	14	7	4	0.58	5.61	43.97	3.9	48	Female	Non-Hispanic White	9-11th Grade	3.03	Yes	Yes	Yes	1	158	58050.8163955
57	109645	1	-3.21603335158974	91	79	169	16	12	16	0.74	3.81	9.02	5.2	62	Female	Other Hispanic	High School Grad	0.68	No	No	Yes	1	170	7711.2441805
58	109649	0	-2.37430298528513	98	86	127	15	9	14	1.47	2.11	11.31	7.3	80	Male	Non-Hispanic White	Some College	4.16	No	No	Yes	2	168	4996.8113335
59	109677	0	-1.83097683712651	149	152	175	19	11	36	1.78	15.65	7.6	6.2	76	Female	Other Hispanic	Less Than 9th Grade	4.06	No	Yes	Yes	2	153	9373.3492205
60	109685	1	-2.3791608140639	114	72	150	21	22	13	0.85	1.25	10.86	3.9	38	Male	Other Race	College Graduate or above	3.86	No	No	No	1	164	8105.805001
61	109687	0	-2.44336535619251	91	68	211	15	11	8	0.93	0.37	2.39	5.8	37	Female	Non-Hispanic White	Some College	3.21	No	No	No	2	165	2865.960626
62	109697	1	-2.39100956637315	108	108	198	15	18	11	0.57	6.12	18.62	5	35	Female	Mexican American	Some College	1.7	No	No	No	2	164	5681.4623435
63	109730	0	-2.36419720212062	102	61	147	14	8	7	0.75	1.52	20.2	5.3	29	Female	Non-Hispanic Black	Some College	0.61	No	No	No	2	163	5233.758616
64	109731	0	-2.39397322013673	97	55	178	13	10	6	0.72	0.97	6.8	2.8	21	Female	Other Hispanic	High School Grad	0.41	No	No	No	2	164	16967.129879
65	109746	1	-2.37506674363634	112	73	160	15	19	15	0.84	9.81	23.63	5.2	47	Male	Non-Hispanic Black	Some College	3.69	Yes	No	Yes	1	150	1922.5622135
66	109747	0	-1.21180637643431	92	92	200	29	18	10	0.79	3.36	3.13	4.9	74	Female	Non-Hispanic White	High School Grad	2.07	Yes	No	No	1	165	38909.4087155
67	109776	0	-1.8153977002013	133	184	154	16	11	18	0.71	0.98	26.86	4.2	80	Female	Non-Hispanic White	High School Grad	1.09	Yes	Yes	Yes	2	156	8715.112333
68	109782	0	-2.39542320592568	112	71	177	13	11	9	0.76	7.01	6.48	5.2	63	Female	Non-Hispanic White	High School Grad	3.69	Yes	No	No	1	153	67736.348085
69	109791	0	-2.05773468378517	95	59	176	17	13	14	1.03	2.92	5.33	4.4	28	Male	Non-Hispanic Black	Some College	2.83	No	No	No	2	170	6315.3258295
70	109805	1	-0.644789760647363	105	65	167	11	7	7	0.72	19.8	14.59	5.7	43	Female	Non-Hispanic Black	High School Grad	2.92	No	No	No	2	172	11461.3824225
71	109807	0	-3.7929822618576	98	82	164	20	14	13	0.94	0.33	11.16	5.7	31	Male	Non-Hispanic White	College Graduate or above	5	No	No	No	1	164	83688.060998
72	109809	0	-2.36429202344829	85	49	143	17	10	9	0.74	0.11	12.03	4	20	Female	Non-Hispanic White	Some College	5	No	No	No	1	159	39020.54349
73	109814	0	-2.37409494028014	83	39	204	14	9	15	0.66	3.13	5.13	3.8	29	Female	Non-Hispanic Black	9-11th Grade	0.35	No	No	No	2	169	5299.6411155
74	109815	1	-3.21955033237286	102	66	168	17	13	13	0.89	5.22	14.1	8.1	52	Female	Non-Hispanic Black	College Graduate or above	5	No	No	Yes	2	150	5241.5559935
75	109817	0	-2.95349311288357	84	52	232	19	6	13	0.73	0.96	1.7	4.3	36	Female	Other Race	College Graduate or above	5	No	No	No	1	154	8269.3503555
76	109831	0	-0.460960738809416	100	176	287	23	45	11	1.02	0.71	10.68	5	50	Male	Non-Hispanic White	High School Grad	3.79	No	No	No	2	169	64675.3156245
77	109841	1	-2.38272127614702	183	138	151	20	19	12	0.92	28.1	83.3	5.4	54	Female	Non-Hispanic White	Some College	1.42	No	Yes	Yes	2	159	15371.1052995
78	109860	0	-1.97223142596157	95	33	139	16	17	7	0.63	0.46	10.08	2.9	25	Female	Non-Hispanic Black	Some College	4.65	No	No	No	1	166	12318.7571195
79	109864	1	-2.37406952309359	102	67	267	18	16	14	0.6	0.5	7.51	3.8	75	Female	Non-Hispanic White	High School Grad	5	No	No	No	2	159	27958.2754525
80	109867	0	-1.6114183602963	89	134	181	18	10	15	0.85	2.74	6.05	6	55	Male	Non-Hispanic White	9-11th Grade	0.58	Yes	Yes	Yes	1	167	28797.7021125
81	109868	1	-2.37797705208329	113	189	212	22	19	14	0.62	12.24	10.34	4.5	55	Female	Mexican American	High School Grad	1.5	Yes	No	Yes	2	150	6236.880206
82	109902	0	-2.37476225545438	124	95	151	31	23	24	1.17	5.06	12.03	7.6	75	Female	Non-Hispanic Black	High School Grad	1.78	No	Yes	Yes	2	159	4200.114935
83	109903	1	-3.1108175951695	98	77	174	31	41	18	1.11	4.22	10.39	6	53	Male	Non-Hispanic Black	College Graduate or above	5	No	No	Yes	2	149	5544.112452
84	109917	0	-2.97378665620712	99	33	244	22	18	17	0.62	0.5	5.98	4.2	54	Female	Non-Hispanic White	College Graduate or above	4	No	No	No	1	151	44673.9306325
85	109931	0	-0.920459688721348	107	91	163	10	9	6	0.86	6.39	13.49	3.6	40	Female	Non-Hispanic Black	Some College	1.14	No	No	No	1	172	12024.110256
86	109945	0	-3.00942454641423	93	128	225	28	25	14	1.07	0.35	4.24	8.2	32	Male	Other Race	College Graduate or above	5	No	No	No	1	169	13691.8193945
87	109946	0	-2.93405975771819	99	47	173	11	8	12	0.71	0.3	6.71	3.6	43	Female	Non-Hispanic White	College Graduate or above	2.32	No	No	No	3	156	58551.5363835
88	109975	0	-2.39665569983587	106	72	193	12	11	15	0.94	3.32	10.75	4.3	39	Female	Non-Hispanic Black	College Graduate or above	5	No	No	No	1	159	13908.639927
89	109976	0	-2.41835597019769	99	35	105	29	20	14	1.24	2.97	7.83	5.5	58	Male	Non-Hispanic Black	Some College	0	Yes	No	Yes	1	152	3752.7838285
90	109978	0	-2.51255472373195	96	61	225	18	12	18	0.78	5.12	4.83	3.5	30	Female	Other Race	Some College	3.18	No	No	Yes	1	162	10441.3624995
91	109979	1	-2.38344342062677	98	95	142	13	13	8	0.56	0.72	19.05	3.4	31	Female	Other Race	College Graduate or above	4.19	No	No	No	1	159	8267.6243135
92	109981	1	-3.21553283492652	105	378	243	21	35	22	1.16	1.48	12.62	8	68	Female	Other Hispanic	Less Than 9th Grade	1.1	No	No	No	2	164	1602.442619
93	109991	0	-3.84138879242212	109	90	178	25	33	14	0.96	1.02	5.74	7	50	Male	Non-Hispanic White	High School Grad	2.47	No	No	No	2	153	115528.7147785
94	109999	1	-3.24552383659906	229	182	136	18	25	23	0.74	10.42	29.05	9.2	47	Male	Non-Hispanic White	Some College	2.55	Yes	Yes	Yes	2	155	4768.7261755
95	110004	0	-2.24155988423822	94	71	153	15	10	9	0.72	0.63	4.75	5.8	20	Female	Other Race	Some College	5	No	No	No	1	169	22575.6146525
96	110006	0	-0.431169372588258	118	128	202	20	14	17	0.97	0.92	12.92	5.6	80	Female	Non-Hispanic White	High School Grad	1.46	Yes	No	Yes	1	158	13405.5902335
97	110010	0	-2.44263059133591	99	90	167	19	15	12	0.68	0.3	4.6	3	55	Female	Non-Hispanic White	College Graduate or above	5	No	No	No	1	156	50669.2204125
98	110015	0	-3.77130471960483	100	108	173	23	31	14	0.8	1.63	23.16	5.7	52	Female	Mexican American	9-11th Grade	1.52	No	No	No	1	155	8028.060364
99	110016	0	-2.07581112240256	94	43	135	15	11	12	0.76	0.32	5.61	2.6	29	Female	Non-Hispanic Black	College Graduate or above	0.73	No	No	No	2	154	7389.7405795
100	110018	0	-2.38499126679798	90	70	166	18	11	8	0.84	8.79	12.31	4.4	20	Female	Non-Hispanic White	High School Grad	1.99	No	No	No	1	157	40531.1343405
101	110027	0	-1.14341609119014	89	126	187	15	13	11	0.95	12.39	11.43	4.8	22	Female	Non-Hispanic White	High School Grad	2.79	Yes	No	No	2	163	23980.914289
102	110030	0	-2.37493090327982	90	39	145	17	8	10	0.68	2.86	7.63	3.6	27	Female	Non-Hispanic Black	High School Grad	1.09	No	No	No	2	149	21696.4132755
103	110043	1	-0.0252077772822463	89	43	180	20	17	13	1.29	4.29	5.4	5.4	37	Male	Non-Hispanic Black	Some College	3.6	No	No	No	1	152	2708.282548
104	110057	1	-2.37351315309271	200	104	142	27	66	18	1.22	1	15.03	4.9	69	Male	Non-Hispanic Black	High School Grad	5	Yes	Yes	No	1	150	1617.0742765
105	110059	0	-2.45018978859505	101	46	201	27	25	22	1.15	0.53	3.49	6.3	38	Male	Non-Hispanic White	College Graduate or above	5	No	No	No	2	169	40409.363554
106	110064	0	-2.44802252454164	200	256	205	50	50	18	0.9	6.62	23.78	4.5	65	Male	Non-Hispanic White	9-11th Grade	5	Yes	Yes	No	1	169	70562.270378
107	110070	0	-1.39077523026416	114	141	140	18	18	15	1.04	3.09	20.92	4.4	41	Female	Non-Hispanic White	High School Grad	1.67	Yes	Yes	No	2	164	10602.7674975
108	110071	0	-2.38378784989073	97	48	141	22	27	22	1.43	3.08	7.7	6.1	59	Male	Non-Hispanic Black	Some College	2.37	No	No	Yes	1	158	5767.3626745
109	110085	0	-2.43894928610724	116	112	222	22	20	17	0.92	1.31	16.08	7.4	60	Male	Other Hispanic	High School Grad	3.69	No	No	No	1	162	5452.601321
110	110102	1	-3.23073536102046	134	198	193	36	55	12	0.54	2.75	50.05	3.4	45	Female	Mexican American	High School Grad	2.72	Yes	No	No	1	169	21360.7163555
111	110105	0	-2.05626652765929	74	37	147	18	13	11	0.94	0.45	6.24	4.1	25	Female	Non-Hispanic Black	Some College	2.06	No	No	No	2	165	8677.224149
112	110120	0	-3.21408075523033	117	165	168	35	58	15	0.8	8.48	27.42	6	34	Female	Non-Hispanic White	Some College	1.1	Yes	No	Yes	2	158	28204.8570015
113	110128	1	-2.47966444142402	110	42	134	60	80	16	1.11	1.22	12.05	6.1	48	Male	Non-Hispanic White	Some College	2.44	Yes	Yes	No	2	150	12773.4302585
114	110137	1	-2.41935976457569	106	69	138	17	17	17	0.91	0.63	7.77	4.1	52	Male	Other Hispanic	Some College	1.92	No	No	No	2	151	4127.217634
115	110139	1	-2.97041203148009	120	92	187	15	22	15	0.83	8.72	16.98	6	41	Male	Other Hispanic	College Graduate or above	5	No	No	Yes	3	156	14901.8090675
116	110151	1	-2.34630458482144	178	126	180	19	24	20	0.71	2.53	14.31	5.3	63	Female	Other Race	College Graduate or above	5	No	Yes	Yes	2	169	2809.717236
117	110153	0	-2.3910364394057	88	64	186	20	13	20	1.11	2.01	3.86	4.2	70	Male	Other Race	College Graduate or above	3.65	No	No	No	2	154	4190.6968645
118	110159	0	-2.9604500652827	97	39	206	21	14	6	0.87	2.88	1.97	5.2	45	Male	Non-Hispanic White	Some College	1.78	Yes	No	No	1	165	62645.343997
119	110161	0	-2.32386552923314	86	83	211	16	9	12	0.81	10.21	11.98	5.3	52	Female	Non-Hispanic Black	Some College	0.59	No	No	No	1	172	10359.460889
120	110169	1	-3.02044774623411	107	382	244	23	36	14	1.11	1.47	15.06	6.5	30	Male	Non-Hispanic White	Some College	1.52	No	No	No	2	166	11377.4337505
121	110174	0	-3.23341727263114	89	49	143	22	19	12	1	0.62	5.76	6.2	25	Male	Other Hispanic	Some College	2.32	No	No	No	2	169	8830.554938
122	110175	1	-2.38760043197167	99	140	147	20	20	22	1.23	1.01	10.09	5.3	30	Male	Mexican American	High School Grad	1.98	Yes	No	No	2	166	11710.1970385
123	110187	0	-2.38714677776211	100	84	220	12	12	16	0.87	3.56	7.73	4.4	58	Female	Non-Hispanic Black	Some College	0	Yes	No	Yes	2	163	3453.602261
124	110188	1	-2.30206103938817	127	67	268	19	19	12	0.84	8.18	10.89	4.2	63	Female	Non-Hispanic Black	Some College	1.84	No	No	No	1	172	5226.8264095
125	110211	0	-2.26979973470752	93	63	187	18	19	13	0.76	0.43	3.04	4.2	43	Female	Non-Hispanic White	College Graduate or above	1.81	No	No	No	1	164	15318.637145
126	110213	0	-3.07583386221298	105	120	249	16	22	14	0.71	5.2	10.61	4.2	25	Female	Other Race	Some College	2.15	Yes	No	No	1	155	31113.6503495
127	110226	0	-2.32298785174722	110	63	182	14	14	12	0.81	4.86	20.41	4.8	26	Female	Non-Hispanic Black	Some College	2.07	Yes	No	No	2	157	21240.7627915
128	110234	1	-1.19879964405039	113	50	126	14	13	10	0.67	7.09	27.16	5.5	40	Female	Non-Hispanic Black	High School Grad	2.15	No	No	Yes	1	160	12389.2803665
129	110235	0	-1.66869742856764	101	99	144	21	23	15	0.99	1.69	12.9	8.1	41	Male	Other Race	Some College	4.28	No	Yes	No	1	169	9287.899086
130	110240	1	-2.37643820784939	108	180	191	30	60	12	0.73	1.7	21.78	6.1	37	Male	Mexican American	High School Grad	1.91	No	Yes	No	1	161	25568.614969
131	110272	0	-2.34769440935533	112	73	165	16	25	21	1.03	3.19	6.65	6.1	45	Male	Mexican American	High School Grad	3.38	Yes	No	No	2	167	10189.987582
132	110273	0	-2.94379156859817	109	123	163	18	22	18	1.06	2.96	17.36	7.8	75	Female	Non-Hispanic White	Some College	2.79	No	Yes	Yes	1	164	20841.063193
133	110286	1	-1.49111308293906	125	101	191	20	35	13	0.81	2.99	20.52	5.8	43	Male	Mexican American	9-11th Grade	2.47	Yes	No	Yes	2	172	12414.7498985
134	110290	0	-2.39871633215636	95	78	223	19	13	13	0.98	7.07	1.67	6	63	Male	Other Race	9-11th Grade	0.74	Yes	No	No	2	169	3324.156729
135	110295	0	-2.38897722300075	103	99	214	22	32	19	0.84	0.76	14.2	4.7	77	Female	Non-Hispanic White	9-11th Grade	1.64	No	No	Yes	2	172	12294.8069115
136	110306	1	-1.23149805023013	153	60	124	83	62	12	0.71	2.03	16.07	4.9	53	Female	Non-Hispanic Black	9-11th Grade	0.04	Yes	No	Yes	1	171	3642.3329195
137	110318	1	-2.1928957134505	101	49	167	24	28	10	0.78	0.83	7.1	5.4	61	Male	Non-Hispanic Black	College Graduate or above	4.25	Yes	No	No	2	172	3925.4949155
138	110319	1	-2.38858692111807	91	57	141	19	23	11	0.67	12.19	11.28	3.8	34	Female	Mexican American	Some College	2.63	No	No	No	2	155	7520.513366
139	110321	0	-1.71632258040887	103	221	167	16	13	9	1.15	0.75	12.77	5.7	46	Male	Non-Hispanic White	Some College	4.6	No	No	Yes	2	151	13570.3685285
140	110332	0	-2.1760251165235	97	57	191	20	17	10	0.89	12.63	9.48	6.1	49	Female	Non-Hispanic Black	Some College	1.8	Yes	No	Yes	3	156	7196.6187905
141	110353	0	-1.55773510750963	145	94	293	14	12	9	1.04	3.51	6.21	5.1	71	Male	Other Race	9-11th Grade	1.4	Yes	No	No	1	164	3500.4220495
142	110359	1	-1.32434237267136	130	264	196	31	26	19	0.86	4.35	28.84	9.3	65	Female	Non-Hispanic Black	High School Grad	2.43	No	Yes	Yes	1	167	2036.533812
143	110368	0	-2.37854347628555	97	62	158	13	8	15	0.89	8.69	3.28	5.6	80	Female	Non-Hispanic Black	9-11th Grade	0.65	Yes	No	Yes	2	157	10835.342416
144	110378	1	-3.28439379421147	103	98	180	13	12	7	0.55	14.82	15.72	5	44	Female	Mexican American	Some College	4.78	No	No	No	2	161	2641.084332
145	110379	0	-1.65063098031149	89	82	183	16	13	10	0.78	0.85	9.67	4.1	20	Female	Non-Hispanic White	Some College	1.68	No	No	No	2	154	22946.206588
146	110381	1	-1.43610550918986	88	86	178	12	11	13	0.84	6.75	17.14	5.6	40	Female	Other Race	High School Grad	0.59	Yes	No	No	1	158	14371.590347
147	110389	0	-2.39913888175252	111	58	175	20	17	18	0.98	0.56	8.06	5.2	70	Male	Non-Hispanic White	College Graduate or above	5	No	No	Yes	2	150	14835.9321225
148	110390	0	-3.12310982164611	127	68	311	23	26	18	0.9	1.28	5.81	4.1	61	Male	Other Hispanic	College Graduate or above	5	Yes	No	Yes	1	166	5607.9213125
149	110391	0	-1.99424372388011	87	45	170	12	10	12	0.61	0.3	2.43	3.9	33	Female	Mexican American	9-11th Grade	0.85	No	No	No	2	165	6046.3509885
150	110399	0	-3.8184128305271	90	249	242	42	49	13	0.93	1.12	4.83	5	36	Male	Other Race	College Graduate or above	5	Yes	No	No	2	157	21483.522435
151	110406	0	-2.41079817138732	97	63	193	13	10	9	0.7	8.42	28.7	4.6	31	Female	Non-Hispanic Black	Some College	2.2	No	No	No	1	152	4257.6543095
152	110410	1	-0.259053718074122	256	199	138	15	13	11	0.82	1.98	8.63	5.9	65	Female	Non-Hispanic Black	High School Grad	0.97	Yes	Yes	Yes	2	150	2537.246764
153	110415	0	-2.42087548423654	119	108	155	20	14	10	0.98	0.43	7.1	6.5	50	Male	Other Race	College Graduate or above	4.98	No	Borderline	No	1	155	2660.482878
154	110418	0	-0.693035175963293	291	90	172	29	28	19	0.92	4.96	248.86	6.6	62	Female	Mexican American	9-11th Grade	0.73	No	Yes	Yes	2	166	2482.1634125
155	110419	0	-2.3825112628341	94	57	181	13	11	16	0.77	1.2	12.15	4	35	Female	Non-Hispanic Black	Some College	1.3	No	No	No	1	152	2644.060351
156	110425	1	-2.39042331631608	119	262	181	14	14	8	0.45	5.6	15.09	5.4	31	Female	Other Race	College Graduate or above	4.93	No	No	No	1	163	13405.1250985
157	110426	0	-1.81075288107718	100	78	149	26	36	17	1.22	32.05	11.62	6	62	Male	Non-Hispanic White	High School Grad	5	Yes	No	No	2	159	64971.3280885
158	110427	0	-0.531676054094765	106	102	135	11	12	16	0.74	4.47	21.45	5.9	28	Female	Other Race	Some College	0.94	Yes	No	No	2	151	8472.9749435
159	110434	1	-3.22850893984507	164	198	172	21	32	14	0.79	1.32	13.44	8	53	Male	Mexican American	Less Than 9th Grade	2.38	Yes	Yes	Yes	2	154	5947.1709395
160	110463	0	-2.43959587304006	88	140	105	24	19	8	0.91	1.72	18.68	5.5	70	Male	Other Race	Less Than 9th Grade	1.3	Yes	No	Yes	1	157	5224.073699
161	110467	0	-2.37406952265174	97	34	142	17	14	13	0.8	0.46	6.91	2.9	33	Female	Non-Hispanic Black	Some College	0.8	No	No	No	2	157	9452.6356785
162	110474	1	-1.41365707890266	95	100	175	18	21	12	0.75	1.29	12.69	5.2	56	Female	Non-Hispanic Black	Some College	2.37	No	No	No	1	158	4740.4867025
163	110488	0	-1.30789337336356	150	67	139	22	15	22	1.78	4.19	17.11	5.9	71	Male	Non-Hispanic Black	Some College	4.64	Yes	Yes	Yes	1	156	3992.5412655
164	110494	0	-2.00167395151263	86	64	181	17	11	15	0.89	7.84	1.68	4.3	49	Male	Non-Hispanic Black	High School Grad	3.2	Yes	No	Yes	1	160	14634.3115075
165	110503	1	-0.669931636954802	91	175	226	13	17	9	0.67	6.26	9.02	3.6	34	Female	Non-Hispanic White	High School Grad	1.82	Yes	No	No	2	158	18693.05633
166	110508	0	-2.94424088225028	93	76	259	17	14	16	0.9	2.38	10.8	4.4	61	Female	Non-Hispanic Black	High School Grad	2.03	No	No	Yes	2	165	5998.80161
167	110509	0	-2.93199359310649	100	28	172	39	52	24	1.12	0.11	11.17	5.5	60	Male	Non-Hispanic White	High School Grad	2.64	Yes	No	No	2	152	21229.2557225
168	110520	0	-2.37073396473979	108	41	164	20	13	10	0.76	0.5	4.37	4.6	25	Male	Mexican American	9-11th Grade	5	Yes	No	No	1	154	22311.4635755
169	110522	0	-2.37247810657415	111	68	154	19	16	16	0.84	2.31	18.38	4.8	64	Male	Non-Hispanic Black	Some College	2.66	Yes	Borderline	Yes	2	168	2117.424289
170	110526	0	-2.86820837867474	92	22	121	17	17	13	0.81	0.37	6.75	3.5	23	Male	Non-Hispanic White	Some College	1.78	Yes	No	No	1	159	29692.4694105
171	110527	1	-2.43281868197548	85	82	151	15	13	9	1.16	2.74	13.85	5.6	39	Female	Non-Hispanic Black	9-11th Grade	0.92	No	No	No	1	150	4257.034354
172	110531	1	-1.30352096207636	121	116	124	12	11	44	1.91	4.72	36.14	8.7	68	Female	Non-Hispanic Black	High School Grad	0.99	No	Yes	Yes	2	150	2571.415286
173	110532	1	-2.38548127932997	185	101	215	18	20	16	0.66	2.09	8.05	5.3	57	Female	Non-Hispanic White	High School Grad	2.65	No	Yes	Yes	2	172	94644.9347875
174	110545	1	-1.34184659872726	109	101	228	25	32	16	0.93	9.97	36.77	8.8	37	Male	Non-Hispanic White	High School Grad	1.63	No	No	Yes	2	163	34307.6851785
175	110546	1	-2.38959790400522	104	138	196	21	29	15	0.94	1.34	27.91	6.4	40	Male	Other Race	College Graduate or above	4.08	No	No	No	1	169	7852.9948905
176	110547	0	-2.91535569871923	92	147	213	21	16	18	0.88	6.82	6.29	4.9	40	Male	Non-Hispanic White	College Graduate or above	5	Yes	No	No	2	153	88936.979877
177	110552	0	-2.3742765704095	104	161	168	15	11	15	0.51	15.54	13.28	4.1	34	Female	Mexican American	9-11th Grade	1.91	Yes	No	No	1	161	10934.9267435
178	110571	0	-2.28612544841986	110	154	176	16	14	17	0.86	1.79	25.75	5.2	59	Female	Non-Hispanic Black	Some College	2.64	No	No	Yes	2	170	5366.9096535
179	110581	1	-0.0734304785296705	99	171	188	16	18	17	0.61	12.34	16.93	5.2	40	Female	Non-Hispanic White	9-11th Grade	0.28	No	No	No	1	150	8634.057945
180	110606	0	1.72520945255429	98	121	177	11	8	11	0.85	5.11	16.75	4	33	Female	Non-Hispanic White	High School Grad	5	No	No	Yes	2	166	44425.935362
181	110608	0	-2.39083479120744	326	169	177	23	32	21	1.02	9.11	18.26	5.1	60	Male	Other Hispanic	Some College	2.07	No	Yes	Yes	1	167	2405.0937335
182	110610	0	-2.3813491043307	102	118	196	11	12	12	0.5	3.99	11.12	3.9	29	Female	Other Hispanic	Less Than 9th Grade	1.37	No	No	No	1	172	14494.4579335
183	110614	1	-2.39877163430633	102	59	153	25	57	13	0.87	2.52	10.34	6.3	44	Male	Mexican American	College Graduate or above	2.98	Yes	No	No	1	159	28289.8475655
184	110615	0	-2.00973083766488	99	63	259	21	16	13	0.75	1.77	4.94	3.4	75	Female	Non-Hispanic Black	Some College	5	No	Yes	Yes	1	161	7212.1273265
185	110626	1	-2.37502224105969	128	207	184	14	28	8	0.47	3.32	69.33	6	33	Female	Mexican American	High School Grad	1.92	No	No	No	2	168	5557.28458
186	110636	0	-1.15387527843181	101	134	173	11	9	14	0.56	2.78	17.06	3.6	56	Female	Other Hispanic	High School Grad	2.65	Yes	No	No	2	160	14088.732372
187	110640	1	-1.85669055923425	105	114	222	15	14	8	0.88	3.9	11.57	5.1	59	Female	Non-Hispanic White	High School Grad	0.74	Yes	No	No	2	155	17738.3942755
188	110655	1	-2.36967636769912	107	270	180	15	20	16	0.85	7.77	27.91	5.6	39	Male	Non-Hispanic White	Some College	3.44	No	No	Yes	2	151	11666.1364235
189	110673	0	-2.36461582376016	119	39	102	18	21	13	0.8	7.64	12.53	7.4	69	Male	Non-Hispanic Black	High School Grad	4.02	Yes	No	Yes	1	168	2688.8447225
190	110682	0	-1.41559784493773	88	60	184	28	17	17	1.3	1.14	4.63	7.4	54	Male	Non-Hispanic Black	Some College	1.2	No	No	Yes	1	152	2056.235113
191	110684	0	-3.21292181515773	100	56	133	13	8	6	0.75	1.59	13.07	3.5	23	Female	Non-Hispanic Black	Some College	0.37	Yes	No	No	1	172	18340.048103
192	110690	0	-3.03507910202494	120	333	142	63	35	9	0.86	3.01	14.27	7.4	52	Male	Non-Hispanic Black	College Graduate or above	4.48	Yes	No	Yes	1	152	4486.0108685
193	110698	0	0.860950149776903	122	59	147	19	18	23	1.29	2.09	7.3	5.2	67	Female	Non-Hispanic Black	College Graduate or above	5	No	Yes	Yes	1	169	5653.139967
194	110703	0	-3.02675466893124	116	81	145	22	13	20	2.21	2.17	5.78	5.7	78	Male	Non-Hispanic Black	Less Than 9th Grade	0.67	Yes	Yes	Yes	1	168	2633.9729645
195	110704	0	-2.37704468040332	104	77	125	24	23	8	1.06	0.85	5.07	4.3	63	Male	Non-Hispanic Black	College Graduate or above	2.11	Yes	No	No	1	171	3866.8281115
196	110705	0	-3.78755719985328	94	54	161	15	15	10	1.03	1.01	11	7.1	40	Male	Other Race	College Graduate or above	3.98	Yes	No	No	3	156	5284.464594
197	110712	0	-2.37877215527248	106	71	183	18	21	16	0.48	0.73	9.84	2.6	59	Female	Mexican American	College Graduate or above	1.64	No	No	No	2	165	7480.7540685
198	110713	0	-2.37223749627623	89	91	243	21	16	13	0.73	1.73	4.46	5	26	Female	Other Race	College Graduate or above	4.78	No	No	No	1	169	12387.4207655
199	110715	0	-2.39550305838475	93	74	183	23	27	14	0.9	0.83	1.87	5.6	55	Male	Other Race	College Graduate or above	3.19	No	No	No	1	170	3034.920715
200	110717	0	-2.93295638169395	93	26	146	83	25	19	0.66	0.88	3.04	4.7	61	Female	Non-Hispanic Black	Some College	0.96	Yes	No	No	1	168	2525.375105
201	110722	1	-2.07091677038976	100	204	146	29	43	11	0.88	6.53	31.39	7.7	25	Male	Mexican American	High School Grad	0.4	No	No	No	2	162	33017.4013585
202	110739	0	-2.3700960637337	94	56	144	17	13	11	0.74	0.88	3.86	3.8	40	Female	Non-Hispanic White	Some College	0.73	Yes	No	No	2	167	5880.967946
203	110751	1	-2.39786998220579	120	112	159	14	17	20	0.94	15.87	23.9	7.6	69	Female	Non-Hispanic White	9-11th Grade	0.31	Yes	No	Yes	1	155	9935.521218
204	110752	0	-2.37779459390844	97	84	248	18	11	15	1.12	0.59	8.66	5.6	28	Male	Non-Hispanic White	Some College	0.99	No	No	No	2	161	45516.186621
205	110762	0	-2.00444534377058	175	107	115	19	26	16	1.06	0.53	382.5	5	66	Male	Non-Hispanic White	High School Grad	3.67	No	Yes	No	2	151	14025.9205265
206	110770	0	-2.42473945940931	103	60	189	20	7	20	1.11	1.24	2.28	5.6	67	Male	Other Race	Less Than 9th Grade	1.63	Yes	Borderline	Yes	1	169	9727.7044795
207	110778	1	-2.51298779615894	135	109	143	18	13	16	1.79	8	12.8	8.4	80	Male	Non-Hispanic White	Some College	4.27	Yes	Yes	No	2	157	19616.893943
208	110781	1	-2.40625952208385	105	332	235	19	20	22	1.28	0.76	12.02	8.2	62	Male	Non-Hispanic White	College Graduate or above	5	No	No	Yes	2	158	39105.7864705
209	110784	0	-2.37415219622033	87	45	196	13	12	13	0.78	0.79	2.18	2.8	32	Female	Non-Hispanic Black	Some College	0.88	No	No	No	1	152	5900.380437
210	110796	1	-2.69874593713216	103	225	183	23	28	18	0.54	0.84	23.58	4.4	50	Female	Mexican American	Some College	2.43	No	No	No	1	155	7886.570101
211	110800	0	-0.934691306965317	98	43	184	18	15	15	0.99	0.48	1.89	6	22	Male	Non-Hispanic White	High School Grad	1.88	Yes	No	No	2	151	11469.7307425
212	110803	0	-3.21360073768377	110	72	217	22	18	17	0.51	0.9	5.65	3.4	80	Female	Non-Hispanic White	High School Grad	2.54	No	Borderline	No	1	151	20193.2642655
213	110806	1	-2.37886899596577	113	319	262	14	13	8	0.49	13.82	12.58	4.8	53	Female	Non-Hispanic White	Less Than 9th Grade	0.71	Yes	No	No	2	157	22141.6378625
214	110813	1	-0.914217502150307	107	85	168	16	11	14	1.06	6.53	36.01	6.2	66	Male	Non-Hispanic Black	Some College	1.91	Yes	No	Yes	2	151	1860.779722
215	110821	1	-2.51546230862485	102	106	166	31	18	25	1.07	6.76	485.1	4.6	79	Female	Non-Hispanic White	Some College	1.07	Yes	Yes	No	2	162	16084.50143
216	110822	0	-0.386465702269818	151	60	141	40	36	26	1.18	49.95	15.47	4	73	Male	Non-Hispanic White	High School Grad	0.88	No	Yes	Yes	1	165	4056.4773255
217	110833	0	-2.41807971975047	86	63	215	35	49	18	0.65	0.56	5.05	3.9	68	Female	Non-Hispanic White	Some College	5	Yes	No	No	2	165	35640.394314
218	110835	0	-2.3838768256268	107	113	169	15	13	5	0.55	9	17.9	3.3	50	Female	Non-Hispanic Black	9-11th Grade	0.6	No	No	No	1	170	3289.441108
219	110859	0	-2.39837481462234	96	70	180	21	12	13	1.08	2.54	15.33	5.1	65	Male	Non-Hispanic Black	Some College	1.08	Yes	No	No	1	163	2745.183553
220	110870	0	-2.38281489522451	144	50	98	21	17	23	1.14	1.13	3.92	6.2	78	Male	Mexican American	9-11th Grade	3.29	No	Yes	Yes	1	170	4702.333606
221	110875	1	-2.39975391504724	119	82	176	16	18	19	0.91	2.99	10.26	5.6	63	Male	Non-Hispanic White	High School Grad	5	No	No	Yes	1	165	52683.2637005
222	110876	0	-2.37507446050312	95	99	152	20	15	13	0.91	2.01	11.34	8	56	Male	Other Hispanic	High School Grad	0.87	No	No	No	1	169	20987.5550535
223	110888	0	-1.31251177396913	257	51	109	18	27	19	1.16	4.78	7.98	6	68	Female	Non-Hispanic Black	High School Grad	1.11	Yes	Yes	Yes	1	152	3009.1961455
224	110889	1	-1.06480833398764	127	87	165	13	13	14	0.5	1.63	35.32	3.6	71	Female	Non-Hispanic Black	9-11th Grade	1.33	No	Yes	Yes	1	158	5365.2322395
225	110890	0	-1.9270799367486	94	155	167	15	11	8	0.83	0.25	9.86	4	41	Female	Non-Hispanic Black	9-11th Grade	1.72	No	No	No	2	151	3149.0828175
226	110897	0	-2.95517369423204	107	373	197	26	25	5	0.92	0.57	5.52	6.9	50	Male	Other Race	College Graduate or above	5	Yes	No	No	1	169	6305.1303625
227	110910	0	-3.2173927603668	93	76	168	24	16	15	1.11	0.7	4.47	4.7	46	Male	Non-Hispanic White	College Graduate or above	3.88	No	No	Yes	2	152	25732.946484
228	110915	0	-2.39727714936855	100	39	208	14	6	24	1.4	19.57	8.43	5.8	80	Female	Non-Hispanic Black	Some College	2.77	No	No	Yes	1	172	8134.2937955
229	110918	0	-2.63705380583322	92	96	212	15	11	17	1.35	1.31	3.08	7.8	65	Male	Non-Hispanic Black	9-11th Grade	0.15	Yes	Borderline	Yes	2	154	1974.2554445
230	110942	0	-2.39490452633417	106	97	159	19	10	16	0.92	1.1	8.31	6	68	Female	Non-Hispanic Black	Some College	3.46	Yes	No	Yes	1	161	3168.4960695
231	110944	1	-2.39696584350886	109	105	172	27	30	21	1.08	9.33	17.93	6.7	73	Male	Non-Hispanic White	High School Grad	2.37	Yes	No	No	1	157	5442.952814
232	110976	0	-0.914327573807812	93	100	285	9	7	6	0.68	3.93	27.06	4.4	22	Female	Non-Hispanic Black	High School Grad	1.99	Yes	No	No	1	170	8301.1719955
233	110981	0	-0.722661680305946	110	46	170	14	13	7	0.69	1.02	7.4	4.6	39	Female	Non-Hispanic White	Some College	0.8	Yes	No	No	1	167	7389.4669815
234	110995	0	-3.39144549499871	100	65	170	18	12	9	0.68	12.72	6.83	4.4	28	Female	Non-Hispanic White	Some College	3.28	Yes	No	No	1	155	28934.8977095
235	111032	1	-3.09897589286141	100	123	207	29	30	9	0.56	2.83	28.51	4.3	47	Female	Non-Hispanic White	College Graduate or above	3.79	No	No	Yes	2	169	54532.1991865
236	111037	0	-3.23005360569079	100	66	131	23	20	13	0.85	0.28	8.96	4.7	34	Male	Non-Hispanic White	College Graduate or above	5	Yes	No	No	2	153	113431.696583
237	111045	0	-3.78281661383301	105	57	201	19	13	24	0.72	4.91	4.19	4.9	38	Male	Mexican American	College Graduate or above	3.6	No	No	No	1	168	11421.4508645
238	111060	0	-1.99866022045074	96	23	155	9	7	13	0.68	1.87	8.19	4.5	23	Female	Non-Hispanic Black	Some College	1.13	No	No	No	1	171	2650.7020765
239	111065	1	-0.661406973041442	116	144	166	17	16	13	0.64	5.03	27.58	4.6	48	Female	Mexican American	Some College	0.93	Yes	No	No	1	158	8637.6243295
240	111068	0	-2.9476064097792	96	72	174	20	15	12	1.09	0.35	4.12	5.7	29	Male	Non-Hispanic White	College Graduate or above	3.75	No	No	No	1	151	39345.23302
241	111075	0	-1.71208772071144	106	26	180	31	27	15	0.94	0.92	11.47	4.6	51	Male	Non-Hispanic Black	High School Grad	1.21	No	No	Yes	1	150	4243.642076
242	111095	0	-3.18791964015646	98	59	188	22	17	11	0.77	2.43	8.47	5	65	Female	Non-Hispanic Black	College Graduate or above	2.46	No	No	Yes	2	170	2756.5057475
243	111109	1	-2.40578440230899	125	106	208	32	51	14	0.86	1.83	32.3	5.4	49	Male	Mexican American	High School Grad	2.88	No	No	No	2	161	11408.7102865
244	111122	1	-2.3784757791199	95	102	140	13	23	9	0.95	8.71	14.24	5.4	29	Male	Other Hispanic	College Graduate or above	4.14	No	No	No	2	156	5315.1498095
245	111139	0	-2.47426080783274	100	112	127	18	21	13	0.9	0.48	10.97	7.8	48	Male	Other Race	9-11th Grade	1.79	Yes	No	No	1	162	5960.3703145
246	111143	0	-2.60815129689521	96	70	184	19	12	11	0.76	1.93	2.89	4	80	Male	Non-Hispanic White	9-11th Grade	0.62	Yes	No	No	1	165	3730.965619
247	111163	1	-1.32665673214631	98	147	123	17	17	9	0.81	4.87	13.41	4.9	22	Male	Non-Hispanic White	Some College	5	No	No	No	2	152	29314.457187
248	111165	1	-1.95528926964873	106	305	223	22	13	16	1.09	2.69	10.78	5.3	40	Male	Non-Hispanic White	High School Grad	3.25	Yes	No	Yes	1	164	45892.7359835
249	111168	0	-0.957301594885272	101	88	199	12	8	8	0.95	0.56	7.12	3.6	44	Female	Non-Hispanic White	College Graduate or above	3.88	No	No	No	2	152	30037.433171
250	111175	1	-2.37583997687182	151	102	232	14	19	14	0.48	1.5	12.66	5.4	46	Female	Other Hispanic	High School Grad	1.82	No	Yes	No	1	153	18875.2668645
251	111185	0	-2.44178895611168	101	56	225	16	12	19	1.06	1.73	6.11	6.9	69	Male	Other Hispanic	Some College	1.4	Yes	No	Yes	1	169	5722.057382
252	111189	0	-3.77481491008035	84	143	182	18	15	18	0.88	3.47	3.9	4	36	Female	Other Hispanic	Less Than 9th Grade	1.02	No	No	No	1	169	17291.796166
253	111197	0	-2.42669968772624	87	44	182	16	6	9	0.98	3.99	2.46	3.9	27	Female	Non-Hispanic Black	High School Grad	1.01	Yes	No	No	1	171	3531.8885065
254	111199	0	-3.79040037153279	95	79	178	21	16	13	0.8	0.77	3.42	4.3	47	Female	Non-Hispanic White	High School Grad	0.96	No	No	No	2	165	13904.058754
255	111206	0	-2.93855689176923	92	94	198	13	12	22	1.21	0.48	4.15	8.6	61	Male	Other Hispanic	College Graduate or above	5	No	No	Yes	1	150	7180.6327205
256	111207	1	3.3796315857974	125	161	186	39	64	17	1.54	2.41	10.86	7.4	77	Male	Mexican American	9-11th Grade	2.06	Yes	Yes	Yes	2	164	2030.2422695
257	111216	1	-2.60978564239775	165	80	122	32	23	11	1.41	1.63	15.17	4.8	76	Male	Non-Hispanic Black	9-11th Grade	2.08	No	Yes	Yes	1	172	6815.619216
258	111238	0	1.54278100374937	115	126	282	85	89	13	0.84	0.98	7.24	6.6	38	Male	Mexican American	Less Than 9th Grade	0.59	No	No	No	1	160	5855.6332215
259	111250	0	-2.24243021887519	90	45	140	59	73	16	0.77	2.91	4.18	5.5	57	Female	Non-Hispanic White	High School Grad	1.36	Yes	No	No	2	159	17706.893757
260	111255	0	-2.41686086104546	111	60	205	13	7	12	0.81	32.34	4.45	4.9	78	Male	Non-Hispanic White	High School Grad	1.43	No	No	No	2	166	21560.146792
261	111262	1	-3.22580927587953	193	178	167	18	20	17	0.63	1.15	38.53	5.4	71	Female	Other Race	Some College	0.93	No	Yes	Yes	1	152	5933.9484405
262	111263	0	-2.9435059969685	107	71	221	16	17	25	0.86	0.86	9.43	5.7	57	Male	Other Hispanic	College Graduate or above	5	No	No	Yes	1	169	21449.6230715
263	111271	0	-3.23085498954002	99	141	269	12	13	11	0.67	15.23	27	5.7	28	Female	Other Race	College Graduate or above	5	No	No	No	2	153	12176.7026625
264	111280	0	-3.21683668979407	94	69	139	49	35	12	0.78	1.07	4.55	4.6	22	Male	Non-Hispanic White	Some College	5	No	No	No	2	149	33261.7519095
265	111282	1	-2.44478749885842	275	175	278	11	11	11	0.36	14	16.65	2.7	54	Female	Non-Hispanic White	Some College	1.06	Yes	Yes	No	2	166	8230.713901
266	111283	0	-2.99057670794933	100	78	161	17	19	14	0.84	4.26	14.63	4.1	42	Female	Non-Hispanic White	Some College	5	Yes	No	No	2	168	14653.4036255
267	111294	1	-1.54074645910952	116	178	206	23	38	11	0.84	0.96	9.35	5.7	47	Male	Other Hispanic	Less Than 9th Grade	0.62	No	No	No	2	154	8814.475695
268	111297	0	-2.40490372535717	107	156	206	17	26	22	0.94	0.78	9.91	5.7	70	Male	Non-Hispanic White	College Graduate or above	3.34	Yes	No	Yes	2	162	49623.26212
269	111300	0	-2.39038437539008	205	59	179	16	11	13	0.56	0.89	21.5	4	63	Female	Non-Hispanic Black	College Graduate or above	1.24	Yes	No	Yes	1	163	3867.4470045
270	111301	0	-1.62525063446569	93	143	211	15	14	15	0.7	1.62	5.59	3	35	Female	Non-Hispanic White	High School Grad	2.41	Yes	No	Yes	1	167	22893.4741505
271	111309	0	-2.96562178539511	80	56	147	18	17	17	0.91	1.37	9.15	4.7	35	Male	Non-Hispanic White	Some College	3.92	Yes	No	No	1	166	64517.543506
272	111318	1	-2.41077038391818	115	112	183	26	20	10	0.52	13.28	22.54	5.3	58	Female	Mexican American	9-11th Grade	3.32	No	Yes	Yes	2	154	6421.1483485
273	111332	0	-2.98966395250529	93	80	182	20	13	15	0.71	0.42	11.91	4.4	57	Female	Non-Hispanic White	College Graduate or above	0	No	No	No	2	161	14772.8693695
274	111333	1	-2.23450481080085	121	144	190	11	7	12	0.89	2.07	15.13	3.6	73	Female	Non-Hispanic White	Some College	1.98	Yes	No	No	2	165	8636.086737
275	111335	0	-2.37101634373437	89	89	236	18	13	10	0.77	2.67	10.39	5.7	55	Female	Non-Hispanic Black	9-11th Grade	0.47	No	No	Yes	3	156	8516.5479755
276	111343	1	-2.26547510743365	116	91	200	11	9	9	0.78	2.1	6.07	5.5	67	Female	Non-Hispanic Black	Some College	2.46	No	Yes	Yes	1	166	5153.978315
277	111348	0	-2.93643374918505	90	110	217	23	33	17	0.91	1.1	8.53	6.4	37	Male	Other Hispanic	High School Grad	1.22	No	No	No	1	162	16213.65591
278	111351	0	-1.99976617089287	102	41	153	105	35	15	0.91	0.67	4.57	7.1	22	Male	Other Race	Some College	5	No	No	No	1	166	14837.744111
279	111358	0	-2.01233677038532	101	42	209	25	33	20	0.84	0.55	6.82	4.2	48	Male	Other Race	Some College	4.58	Yes	No	No	1	156	5092.86554
280	111360	0	-2.40330450943778	98	70	212	30	37	8	1.26	1.1	19.06	5.7	53	Male	Non-Hispanic Black	College Graduate or above	3.23	No	No	No	1	166	11279.215077
281	111365	0	-2.37629749536743	95	50	192	22	13	13	0.78	1.54	6.31	5	34	Female	Mexican American	College Graduate or above	4.73	No	No	No	2	168	6964.6932695
282	111370	0	-1.3076731622909	101	82	210	17	10	15	0.72	38.12	16.72	4.7	34	Female	Other Race	Some College	1.73	No	No	No	2	156	2864.215344
283	111380	1	-2.37587334217528	116	157	187	36	40	14	1.19	18.74	33.86	8.2	67	Male	Non-Hispanic White	Some College	0.99	Yes	Yes	Yes	2	158	7234.5986945
284	111395	0	-1.90511946789147	86	82	172	26	38	12	0.78	8.42	12.25	9	34	Male	Other Race	High School Grad	1.02	No	No	Yes	1	162	12741.0963305
285	111400	0	-0.450940450383466	96	59	155	15	13	10	0.56	7.87	15.33	4	28	Female	Non-Hispanic Black	College Graduate or above	5	No	No	No	1	168	10503.9354975
286	111405	1	-2.40772514261325	108	110	216	16	17	18	0.69	1.15	12.17	6	44	Male	Mexican American	9-11th Grade	1.22	Yes	No	No	2	165	9596.5864065
287	111408	0	-2.43673968859931	101	64	188	24	22	16	1.06	2.97	6.15	7	36	Male	Other Race	College Graduate or above	5	Yes	No	No	1	171	2824.1551165
288	111411	1	-2.40354412182841	306	172	277	15	24	18	0.44	8.16	9.17	2.2	50	Female	Mexican American	High School Grad	1.76	No	No	Yes	2	152	6621.055533
289	111417	0	-2.37392612382392	128	101	145	21	16	12	1.11	2.52	25.66	6	80	Female	Non-Hispanic Black	Less Than 9th Grade	1.6	No	No	Yes	2	151	3000.046055
290	111424	0	-2.61774894647644	122	109	175	50	69	11	1.04	1.29	6.49	4.9	61	Male	Non-Hispanic Black	Some College	0.98	Yes	No	No	1	172	4318.674091
291	111433	1	-0.0717968548167483	114	479	268	34	43	19	0.94	1.64	8.61	10.3	51	Male	Mexican American	9-11th Grade	0.41	Yes	No	No	1	169	12826.8606655
292	111434	1	-2.39360537771326	116	100	197	16	16	15	0.56	11.9	23.15	5	66	Female	Other Hispanic	Less Than 9th Grade	0.9	No	No	No	1	153	5856.901024
293	111441	1	-2.38752389263611	101	99	183	26	20	18	1.53	2.4	14.07	7	64	Male	Other Race	College Graduate or above	5	No	No	Yes	1	169	5281.383119
294	111452	0	-2.22269821568316	96	148	222	29	28	23	1	3.16	10.35	5.6	62	Male	Mexican American	Less Than 9th Grade	2.2	Yes	No	Yes	1	155	2705.046421
295	111454	0	-2.77168027456702	87	50	163	31	15	16	0.72	2.56	5.12	4	23	Female	Non-Hispanic White	College Graduate or above	5	No	No	No	2	149	56695.128538
296	111455	0	-2.37873752658286	115	46	192	30	35	21	0.84	1.94	5.11	4.9	62	Male	Mexican American	Less Than 9th Grade	2.43	No	Yes	No	1	154	4933.747145
297	111456	1	-2.17492052953765	106	104	177	20	28	23	0.79	1.68	18.86	4.8	35	Male	Non-Hispanic White	9-11th Grade	1.1	Yes	No	No	1	162	10177.8444295
298	111471	0	-2.37728999446885	104	94	178	19	8	13	0.9	0.7	5	5.5	24	Male	Other Hispanic	High School Grad	1.3	Yes	No	No	2	162	29304.718801
299	111488	0	-1.7127721620354	101	69	156	27	11	13	0.99	0.11	8.02	6.1	21	Male	Non-Hispanic Black	Some College	1.61	No	No	No	1	150	4029.9581525
300	111489	0	-2.09678946076887	95	34	130	19	19	9	0.8	4.14	8.31	4.7	35	Female	Non-Hispanic Black	Some College	1.71	No	No	Yes	2	163	5415.095754
301	111493	1	-1.34094307073753	101	113	193	18	13	22	0.68	8.36	19.29	5	74	Female	Non-Hispanic White	High School Grad	2.59	No	No	No	2	167	15828.674718
302	111494	1	-1.34994030760596	311	189	155	41	60	21	1.2	2.03	54.12	5.5	58	Male	Non-Hispanic White	High School Grad	0.61	Yes	Yes	Yes	2	155	7499.0186085
303	111500	1	-2.37936370163933	101	159	225	16	19	18	0.67	2.62	13.2	6.2	53	Female	Non-Hispanic White	Some College	0.86	No	No	Yes	2	158	8847.9434165
304	111502	0	-2.37538933594978	94	107	181	42	55	25	1.01	8.95	21.4	6.9	64	Female	Non-Hispanic Black	Some College	1.6	Yes	No	Yes	1	168	3003.590039
305	111504	0	-2.93121349261985	81	56	142	13	16	17	0.79	0.78	5.93	4.7	32	Female	Non-Hispanic White	Some College	2.79	No	No	No	2	155	16778.353091
306	111510	0	-2.56904132437689	95	40	168	19	18	12	0.95	0.11	7.73	5.4	39	Male	Non-Hispanic White	College Graduate or above	4.22	Yes	No	No	2	159	32075.5831025
307	111514	0	-1.26161681762787	92	61	211	20	16	10	0.71	3.55	5.1	6.2	64	Female	Non-Hispanic White	College Graduate or above	5	No	No	No	2	149	54791.1964155
308	111519	0	-1.13180506627002	95	124	160	16	13	11	0.67	2.86	14.85	5.1	32	Female	Other Hispanic	9-11th Grade	0.35	No	No	No	1	149	6376.904044
309	111522	1	-2.39758472340851	106	318	213	25	24	16	0.51	3.89	52.25	5.7	50	Female	Mexican American	9-11th Grade	1.88	Yes	No	Yes	2	152	4430.969775
310	111523	1	0.937132589505657	167	126	151	29	24	23	0.96	4.35	11.86	6.1	59	Female	Mexican American	Less Than 9th Grade	0	No	Yes	No	2	155	2890.4198295
311	111528	0	-1.83501095214826	85	104	135	18	19	13	1.02	0.71	3.11	5.8	36	Male	Non-Hispanic White	9-11th Grade	1.76	Yes	No	No	2	164	33698.71447
312	111533	1	-2.29888221732645	93	78	158	16	18	12	0.77	7.48	21.93	5.7	25	Female	Non-Hispanic White	High School Grad	1.91	No	No	No	1	172	81942.995385
313	111536	0	-2.37406952309992	97	57	145	16	9	11	1	0.77	4.17	5.9	26	Male	Other Race	College Graduate or above	5	No	No	No	2	162	17437.2296655
314	111551	1	-2.44123659149386	100	63	152	14	17	14	0.65	1.05	18.12	3.1	39	Female	Mexican American	Less Than 9th Grade	1.01	No	No	No	1	152	3213.9029335
315	111558	0	-2.71591920089389	105	69	234	17	10	30	1.29	0.71	8.97	7.7	80	Male	Non-Hispanic White	9-11th Grade	5	No	No	No	2	166	12551.195682
316	111564	0	-2.37406939788899	194	113	185	188	166	13	0.81	7.53	21.72	5.8	61	Male	Non-Hispanic Black	High School Grad	1.08	No	Yes	No	1	150	1526.67882
317	111585	0	-2.36447415694017	97	219	162	12	13	14	0.92	1.46	5.78	5.4	38	Male	Other Race	College Graduate or above	1.67	No	No	No	1	162	7059.7593365
318	111604	0	-1.18710735695058	169	104	183	12	13	15	0.64	1.45	6.82	6	62	Female	Non-Hispanic White	High School Grad	2.04	Yes	Yes	Yes	2	166	8753.444432
319	111605	0	-2.37534983026103	103	113	249	20	29	17	0.82	4.27	6.4	6.1	25	Male	Other Race	College Graduate or above	5	No	No	No	2	162	17437.2296655
320	111616	1	-1.40521764241289	116	48	186	19	22	9	0.66	9.34	36.96	5.6	63	Female	Non-Hispanic Black	College Graduate or above	5	No	Yes	Yes	2	170	1947.765675
321	111633	1	-2.19851116975015	111	171	168	12	10	5	0.87	2.7	23.51	5.9	42	Female	Non-Hispanic White	9-11th Grade	0.58	Yes	No	No	1	167	5121.0455815
322	111645	1	3.34230273202523	124	110	174	14	14	16	0.59	19.95	20.98	4.4	49	Female	Non-Hispanic White	9-11th Grade	0.64	Yes	No	Yes	1	155	14500.4314465
323	111649	0	-2.37814980831776	134	160	208	15	15	12	0.67	0.64	14.34	5.3	74	Male	Mexican American	Less Than 9th Grade	0.57	Yes	Yes	No	1	158	2138.4535645
324	111650	0	-2.93369793928188	98	57	258	13	12	15	0.78	0.75	5.52	5.2	32	Female	Other Race	College Graduate or above	5	No	No	No	1	161	8258.225593
325	111656	0	-2.38431211897453	107	91	182	23	17	13	0.83	0.62	4.31	4.3	78	Female	Non-Hispanic Black	High School Grad	1.02	No	Yes	Yes	1	163	8538.4885695
326	111658	0	-3.22016317560018	98	125	178	18	12	16	0.93	4.1	5.53	4.3	50	Female	Other Hispanic	College Graduate or above	4.74	No	No	No	1	153	12183.0856965
327	111669	1	-2.38581472163809	105	153	229	23	41	15	1.02	2.75	20.3	8	45	Male	Non-Hispanic Black	High School Grad	0.36	Yes	No	No	2	161	8228.6158005
328	111671	0	-2.68724280147755	89	40	137	19	8	15	1.1	0.43	2.19	6.1	39	Male	Non-Hispanic Black	High School Grad	0.84	Yes	Borderline	Yes	1	171	5949.723951
329	111675	0	-2.38741583311304	100	53	185	15	7	7	0.81	5.68	9.52	5.2	35	Female	Non-Hispanic Black	Some College	3.03	No	No	No	1	172	12019.281633
330	111693	0	-2.93848695190894	100	163	147	21	16	19	0.7	0.5	11.29	8.4	26	Female	Other Race	College Graduate or above	5	No	No	No	1	169	14713.641133
331	111700	0	-3.83966946107146	89	64	201	13	11	13	0.68	1.09	3.46	3.6	46	Female	Non-Hispanic White	College Graduate or above	5	No	No	No	1	164	52353.788455
332	111704	0	-2.0190871342896	178	132	242	22	13	12	0.48	0.78	8.25	4.2	52	Female	Other Race	High School Grad	0.08	No	Yes	No	1	169	10057.424127
333	111705	0	-2.39070962219553	66	69	193	11	7	13	0.66	3.98	4.65	4.4	54	Female	Mexican American	High School Grad	2.25	No	No	Yes	1	160	14143.0844885
334	111707	0	-2.37411718465268	196	142	141	35	47	28	1.1	2.1	13.21	9.4	80	Male	Non-Hispanic White	Some College	2.84	Yes	Yes	Yes	1	163	8246.012421
335	111710	1	-3.21580859881952	82	38	138	17	15	10	0.73	0.22	8.27	3.5	22	Female	Non-Hispanic Black	Some College	5	No	No	No	3	156	9585.9049725
336	111717	0	-1.39199726887948	85	106	234	12	9	30	0.62	0.68	6.16	2.3	56	Female	Mexican American	High School Grad	2.19	No	No	No	2	171	7844.159806
337	111719	0	-2.38290868652651	99	38	194	14	15	14	0.88	0.55	4.61	5	23	Male	Other Hispanic	Some College	0.41	No	No	No	2	164	11221.380929
338	111728	1	-2.42888554853865	93	81	152	15	10	20	1.41	12.2	3.7	4.4	80	Male	Non-Hispanic White	Some College	0.77	Yes	No	Yes	1	150	5808.393209
339	111732	0	-2.94670669619752	108	48	188	17	16	11	0.63	3.84	7.58	5.2	46	Female	Non-Hispanic White	College Graduate or above	3.1	No	No	Yes	2	167	7696.3632255
340	111734	1	-1.67318617990612	235	150	122	13	19	14	0.61	5.47	267.22	3.3	45	Male	Mexican American	High School Grad	0.83	Yes	Yes	No	1	172	44456.0410735
341	111736	1	-3.22643578664815	101	75	179	31	33	14	0.58	2.08	21.02	6.2	54	Female	Other Hispanic	College Graduate or above	3.6	No	No	Yes	1	160	13605.53928
342	111744	0	-2.37523156402219	94	49	172	15	6	8	0.69	0.81	9.49	3.1	41	Female	Non-Hispanic Black	College Graduate or above	1.18	No	No	No	2	170	4022.8147265
343	111752	1	-2.37548498072876	102	185	195	16	13	19	1.04	1.14	38.03	7.7	54	Male	Other Hispanic	College Graduate or above	5	No	No	Yes	2	153	18873.1312275
344	111763	1	-2.42869214446697	107	72	136	29	11	18	1.07	5.24	10.98	7.9	64	Female	Non-Hispanic Black	Some College	0.91	Yes	No	Yes	1	150	2033.517317
345	111765	1	-2.50282132763239	103	197	186	27	25	10	0.95	4.25	37.48	7	30	Male	Other Hispanic	College Graduate or above	2.02	No	No	No	3	156	16949.864293
346	111767	0	-2.92780243781459	92	35	142	20	20	9	0.94	0.11	3.71	4.9	26	Male	Other Race	High School Grad	0.38	Yes	No	No	1	150	3596.586867
347	111770	1	-2.04995816125628	106	35	219	22	14	12	0.88	6.99	9.13	5.4	60	Female	Non-Hispanic Black	High School Grad	0.98	No	No	Yes	1	172	7910.5870525
348	111778	0	-3.08556069781036	102	143	166	17	10	10	0.75	0.67	9.92	3.5	32	Female	Mexican American	High School Grad	2.02	No	No	Yes	3	156	15318.0411795
349	111790	1	-2.50928757552867	214	455	125	27	33	15	0.82	0.4	26.09	4.4	72	Male	Non-Hispanic White	College Graduate or above	4.62	Yes	Yes	Yes	1	155	29605.519911
350	111797	1	-2.39153638492699	137	197	236	38	56	14	0.85	3.06	15.23	4.6	61	Male	Non-Hispanic White	High School Grad	1.74	Yes	Yes	Yes	2	157	19376.2433725
351	111798	1	-2.32906279954006	117	172	166	19	15	19	1.35	5.8	13.35	8.7	80	Female	Non-Hispanic White	High School Grad	2.55	Yes	No	Yes	2	164	11426.6989295
352	111799	0	-2.38340391687853	125	40	182	23	14	24	1.04	1.97	16.53	5.7	80	Female	Non-Hispanic White	High School Grad	4.74	No	No	Yes	1	169	31089.556493
353	111810	0	-2.96661724429287	174	81	148	18	23	40	1.88	5.17	9.09	8.5	80	Male	Non-Hispanic Black	Some College	5	Yes	No	Yes	1	161	4939.484895
354	111824	0	-2.26768078631596	127	96	171	24	32	12	0.85	4.56	17.25	6.4	63	Male	Other Race	College Graduate or above	3.39	Yes	Borderline	No	1	161	4693.821814
355	111829	1	-2.40259833845235	168	116	152	19	36	16	0.84	8.21	27	3.9	61	Female	Other Hispanic	Some College	1.24	Yes	Yes	Yes	1	161	4656.460945
356	111850	0	-1.88356487172654	98	66	156	14	10	11	0.75	5.45	14.42	4.4	42	Female	Non-Hispanic White	Some College	2.64	Yes	No	No	2	168	17695.5919895
357	111857	0	-1.37337373205445	116	54	96	31	28	10	0.91	3.96	13.32	6.3	53	Female	Non-Hispanic Black	College Graduate or above	4.65	Yes	Yes	No	1	166	10681.72169
358	111869	0	-2.20889142721349	108	60	238	18	17	12	0.77	2.79	15.57	6.2	44	Female	Other Race	College Graduate or above	4.25	No	No	Yes	1	169	8523.79517
359	111872	0	-2.42094815236873	93	43	140	15	11	12	0.64	6.64	6.67	3.4	38	Female	Non-Hispanic White	Less Than 9th Grade	0.09	Yes	No	No	2	172	16725.336686
360	111874	0	-1.0107002125466	89	54	98	21	13	14	1.32	7.59	5.37	6.9	61	Male	Non-Hispanic Black	Some College	0.92	No	Yes	No	1	168	2220.960516
361	111875	1	-2.38365527975993	110	89	219	35	46	17	0.88	2.34	9.62	4.4	56	Female	Other Race	Some College	1.18	Yes	No	No	1	170	9141.8931955
362	111879	1	-1.9435429776999	141	228	176	13	19	53	2.66	4.26	27.94	5.7	70	Male	Other Hispanic	High School Grad	1.69	No	No	Yes	1	156	11460.046571
363	111882	0	-2.94849951612705	92	65	153	18	9	15	0.95	24.92	2.48	4.4	64	Female	Other Hispanic	College Graduate or above	0.59	No	No	No	2	156	3647.9711135
364	111887	0	0.487788799190327	84	69	174	20	15	10	0.77	0.43	7.65	4.1	29	Female	Non-Hispanic Black	College Graduate or above	3.98	Yes	No	No	1	170	8204.71579
365	111895	1	-2.37562061978959	106	58	172	17	20	13	0.78	2.28	19.51	4.3	66	Male	Non-Hispanic White	High School Grad	5	No	No	No	2	159	26337.408079
366	111896	1	-2.38255008843077	162	83	169	30	42	16	0.96	1.73	29.35	7.6	65	Male	Non-Hispanic Black	Some College	5	No	Yes	No	1	166	3778.149264
367	111900	0	-2.5843569809456	115	106	253	16	20	22	1.02	8.9	6.82	5.5	55	Female	Non-Hispanic Black	9-11th Grade	0.62	Yes	No	Yes	1	158	6115.0836035
368	111901	0	-2.37586219967852	256	77	238	20	20	13	0.54	2.14	4.74	4.8	57	Male	Mexican American	Less Than 9th Grade	1.39	No	Yes	No	2	168	4154.233414
369	111922	0	-2.37406069267009	99	104	175	19	23	14	1.01	0.45	6.43	5.2	30	Male	Other Race	College Graduate or above	5	No	No	No	2	153	11331.064294
370	111923	1	-2.40044842057938	151	77	156	19	31	14	0.59	10.12	38.55	5.5	40	Female	Non-Hispanic Black	Some College	0.32	No	Yes	Yes	2	171	4520.7571925
371	111930	1	-1.35454872178097	115	84	107	16	11	10	1.13	6.64	7.48	7.1	73	Male	Other Hispanic	High School Grad	2.21	Yes	No	No	2	153	13447.5645695
372	111938	0	-3.00559002618447	89	49	168	15	11	20	0.7	0.66	2.7	3.3	57	Female	Non-Hispanic White	Some College	5	Yes	No	No	1	165	49962.654828
373	111943	0	-2.39482115883351	120	49	107	18	16	29	1.16	8.17	3.67	4.8	80	Male	Non-Hispanic White	Some College	1.48	No	Yes	No	2	159	7498.5371625
374	111944	1	-2.40640956603616	97	72	161	15	15	11	0.91	0.71	10.27	8	32	Female	Non-Hispanic White	College Graduate or above	3.43	No	No	No	1	164	57576.384478
375	111963	0	-1.51396140968432	97	71	119	10	10	16	0.86	4.71	85.82	3.9	20	Female	Mexican American	Some College	0.49	No	No	No	2	154	12572.6067245
376	111977	1	-1.71843636710499	186	78	120	18	17	13	0.6	1.72	10.96	5.2	80	Male	Mexican American	Less Than 9th Grade	1.78	No	Yes	No	2	164	4861.449983
377	111979	0	-1.35811652912671	97	30	189	16	7	10	0.85	0.27	6.15	3.7	20	Female	Non-Hispanic Black	Some College	0.73	No	No	No	1	150	4222.4075575
378	111990	0	-2.98482919643462	118	239	228	78	115	25	1.23	12.41	20.43	8.9	61	Female	Other Hispanic	College Graduate or above	0.91	No	No	Yes	1	158	5010.900033
379	111991	1	-2.37453950381375	121	195	197	29	35	15	0.75	3.6	34.3	4.7	44	Female	Non-Hispanic White	College Graduate or above	5	Yes	No	Yes	2	163	30230.494584
380	111999	1	-2.43261692377889	105	168	117	18	29	18	1.25	3.46	43.9	9.4	47	Male	Non-Hispanic White	Some College	0.63	Yes	No	Yes	2	158	9699.0028075
381	112005	1	-2.37518505814958	189	279	181	17	23	16	1.17	2.58	14.23	7.1	77	Male	Non-Hispanic White	College Graduate or above	1.08	Yes	Yes	Yes	1	165	21883.938462
382	112027	0	-2.3743405218767	89	55	188	24	22	11	1.05	0.42	4.75	4.5	20	Male	Non-Hispanic Black	Some College	0.25	No	No	No	2	167	3062.5365775
383	112050	1	-2.51002329064333	98	156	210	12	19	14	0.62	11.75	17.32	5.6	61	Female	Non-Hispanic White	College Graduate or above	5	No	No	No	1	163	81755.2883825
384	112052	0	-3.25816924870082	170	274	146	26	39	26	1.33	1.49	8.89	4.4	44	Male	Other Race	9-11th Grade	1.22	Yes	Yes	Yes	1	164	13434.322472
385	112054	0	-2.95247254006988	97	118	245	19	13	21	0.87	3.97	8.68	7.2	55	Female	Non-Hispanic White	Some College	5	No	No	Yes	1	156	57543.790021
386	112055	1	-1.20050571519809	97	94	192	13	10	10	0.77	0.58	5.25	3.2	39	Female	Non-Hispanic White	Some College	3.06	No	No	No	1	157	33960.4850235
387	112060	0	-2.38203212076369	95	51	211	20	17	12	0.93	1.21	5.71	5.4	43	Male	Non-Hispanic Black	College Graduate or above	3.03	No	No	No	1	162	8142.1640085
388	112079	1	-2.39260216386761	151	150	182	31	38	22	0.99	1.85	10.92	5.5	70	Female	Other Race	College Graduate or above	5	No	Yes	Yes	2	153	7764.430387
389	112088	0	-0.959153450132654	91	25	138	12	8	13	0.73	1.3	11.27	3.5	26	Female	Non-Hispanic Black	Some College	5	No	No	No	1	172	18142.523865
390	112089	1	-2.39664119041425	103	33	198	17	14	12	0.66	12.22	6.17	4.7	54	Female	Non-Hispanic White	High School Grad	1.68	No	No	No	2	154	17096.3769655
391	112102	0	-2.38405761171103	105	74	175	17	20	16	0.87	0.83	14.98	3.9	38	Male	Mexican American	Some College	2.63	No	No	No	2	155	11054.1424905
392	112109	0	-2.37398422405534	95	57	175	21	15	9	0.95	1.71	4.01	4.3	38	Male	Non-Hispanic Black	High School Grad	2.81	Yes	No	No	1	171	5881.3630655
393	112113	0	-2.93123647765694	107	98	171	18	15	14	0.62	1.27	5.36	3.8	70	Female	Non-Hispanic Black	Some College	4.64	Yes	No	Yes	2	149	7576.3506295
394	112116	0	-2.38555545857628	109	38	199	18	15	18	1.13	0.59	11.4	6.7	45	Male	Other Race	College Graduate or above	4.17	No	No	Yes	2	157	18931.723873
395	112120	0	-3.78004116416739	82	61	118	22	19	9	0.81	2.45	2.15	5.1	20	Female	Other Race	Some College	2.98	No	No	No	3	156	7274.6695295
396	112132	1	-2.452447234949	197	120	133	19	24	13	0.68	0.22	16.03	5.2	63	Male	Non-Hispanic White	9-11th Grade	1.06	Yes	Yes	Yes	2	159	13419.753281
397	112139	1	-2.38869942651599	99	117	195	28	49	11	0.45	4.57	29.65	4.7	33	Female	Mexican American	Some College	1.47	No	No	No	2	154	9757.060279
398	112146	1	-2.3056205778793	103	131	207	9	8	9	0.89	40.63	28.77	5	31	Female	Non-Hispanic Black	Some College	1.57	No	No	Yes	1	168	4627.7847805
399	112158	0	-3.21617443583548	104	31	161	13	8	14	0.8	0.26	9.46	3.8	33	Female	Non-Hispanic White	College Graduate or above	4.8	No	No	No	2	168	18748.9907445
400	112161	0	-0.731708094328609	100	44	178	18	14	16	0.8	0.56	11.24	3.5	45	Female	Non-Hispanic Black	9-11th Grade	0.97	No	No	No	1	150	2787.9543315
401	112169	1	-2.38300656895121	113	142	217	18	18	15	0.82	2.92	31.3	4.6	61	Male	Non-Hispanic White	Some College	2.24	Yes	No	Yes	1	161	9280.492389
402	112171	0	-2.37567700209547	122	58	210	21	19	16	0.58	1.83	9.72	4.5	66	Female	Other Race	Less Than 9th Grade	1.63	No	Borderline	Yes	1	169	8839.639468
403	112186	0	-2.36371396898921	102	119	190	24	15	12	0.7	6.66	9.11	4.8	51	Female	Non-Hispanic Black	High School Grad	1.22	No	No	Yes	1	161	8891.2861305
404	112190	1	-1.77757567619032	141	64	125	17	18	15	0.86	1.1	11.13	7.3	72	Male	Mexican American	9-11th Grade	1.03	Yes	Yes	No	2	152	5033.732443
405	112195	1	-2.40456084704325	124	106	211	17	14	15	0.74	13.7	26.26	4.9	60	Female	Other Hispanic	9-11th Grade	1.13	Yes	No	Yes	1	165	4022.1255655
406	112201	0	-3.62854528364602	98	50	139	19	12	9	0.73	0.7	9.43	2.8	24	Female	Mexican American	High School Grad	4.45	No	No	No	2	152	8665.7489985
407	112206	0	-2.3779840856341	166	37	155	23	19	12	0.93	0.42	3.92	4.6	22	Male	Non-Hispanic Black	Some College	2.03	No	Yes	No	2	165	11372.7150515
408	112213	0	-1.92441944495408	97	144	171	14	22	14	0.77	2.42	7.52	5.9	39	Female	Non-Hispanic White	Some College	0.71	Yes	No	Yes	2	149	41181.4779195
409	112215	1	3.32899674509734	111	49	170	18	14	16	0.75	8.43	17.75	4.6	63	Male	Non-Hispanic Black	9-11th Grade	0.45	Yes	No	Yes	1	150	1530.212499
410	112218	0	-2.93105247488835	100	47	188	20	17	13	1.04	4.48	8.3	6	42	Male	Non-Hispanic Black	Some College	5	No	No	No	2	153	6591.611164
411	112228	0	-3.79955051523087	91	42	211	20	17	10	0.65	0.51	2.14	3.3	27	Female	Non-Hispanic White	College Graduate or above	5	No	No	No	1	164	55395.0459505
412	112235	1	-2.37194395630707	110	68	161	9	10	8	0.76	14.73	45.89	5.5	40	Female	Non-Hispanic Black	Some College	1.69	No	No	No	1	158	5315.8159915
413	112248	1	-1.43404324211433	97	183	223	19	17	10	0.67	3.2	16.89	6.1	32	Female	Other Race	Some College	0.28	No	No	Yes	2	157	31032.4045965
414	112251	1	-2.2628080360254	105	48	181	14	15	13	0.52	2.08	13.25	4.6	27	Female	Mexican American	9-11th Grade	0.59	No	No	Yes	1	162	15190.3641105
415	112256	0	-2.91833615756297	100	31	167	23	23	12	0.91	0.33	5.45	4.2	30	Male	Non-Hispanic Black	Some College	1.18	No	No	No	2	170	5461.6782175
416	112270	0	-3.22940090549893	134	60	147	21	23	20	0.91	0.65	6.85	6	58	Male	Mexican American	9-11th Grade	1.59	Yes	Yes	Yes	2	154	8252.6327305
417	112273	0	-2.37622190147005	112	84	155	16	13	8	0.67	0.69	27.21	2.8	21	Female	Mexican American	Some College	1.35	No	No	No	2	161	12478.877313
418	112276	0	-3.22709477349751	94	56	301	23	14	13	1.1	1.11	7.03	4.5	61	Female	Non-Hispanic Black	College Graduate or above	1.4	No	No	Yes	2	165	4037.0790415
419	112289	0	-2.37392048189925	104	193	191	19	12	12	1.03	0.6	2.86	6.7	29	Male	Non-Hispanic White	Some College	1.79	Yes	No	No	1	155	24908.7542435
420	112299	0	-2.41313127383413	97	81	242	16	10	8	0.72	1.83	2.29	3.1	56	Female	Non-Hispanic White	Some College	1.98	No	No	Yes	1	155	8956.3296365
421	112305	1	-2.49478380069568	107	44	118	19	16	15	1.06	6.63	16.21	7.1	67	Female	Non-Hispanic Black	High School Grad	1.69	Yes	No	Yes	1	166	7659.594217
422	112314	1	-3.21808786667864	174	133	162	11	10	13	0.6	1.57	11.53	6.2	70	Female	Mexican American	Some College	1.2	No	Yes	No	1	160	13288.3047215
423	112320	1	0.15576850321194	328	437	275	13	18	19	0.64	29	20.81	4.9	48	Female	Non-Hispanic White	9-11th Grade	0.28	Yes	Yes	Yes	2	163	6338.56252
424	112321	1	-1.35378457078914	108	110	146	25	44	15	0.94	1.11	65.24	6	47	Male	Non-Hispanic White	Some College	4.57	Yes	No	Yes	1	167	22733.2818345
425	112327	1	-2.20087772270722	116	104	158	27	38	14	0.77	10.3	7.22	8.5	57	Male	Non-Hispanic White	Some College	5	No	No	Yes	1	158	55572.3056185
426	112329	0	-1.47425142943491	95	52	216	13	8	11	0.87	0.79	8.97	4.1	32	Female	Non-Hispanic Black	High School Grad	1.48	No	No	No	1	172	10536.7646615
427	112330	1	-1.49140817825049	106	75	136	13	12	15	1.04	3.48	16.49	6	37	Female	Non-Hispanic Black	Some College	1.11	Yes	No	Yes	1	152	4521.8844215
428	112340	1	-2.37630010997216	127	104	192	15	17	15	0.69	1.1	22.07	3.3	45	Female	Other Hispanic	Less Than 9th Grade	1.22	No	No	No	1	154	10792.4470435
429	112349	1	-2.40975487829689	186	165	174	16	13	35	1.97	4.54	25.51	3.7	80	Female	Non-Hispanic White	Some College	2.51	No	Yes	Yes	2	150	4595.9433375
430	112355	0	-1.58319456466363	95	57	193	21	28	14	0.85	1.92	3.56	5.9	21	Male	Non-Hispanic White	Some College	4.19	Yes	No	No	1	166	88834.883413
431	112359	1	-2.29190426618158	125	114	193	18	25	20	1.2	9.37	40.81	6.5	62	Male	Non-Hispanic Black	Some College	1.38	Yes	Borderline	Yes	2	170	1521.1128075
432	112363	0	-2.97197516063427	118	92	160	16	20	11	1	0.8	11.61	6.1	59	Male	Other Race	College Graduate or above	5	No	No	No	1	154	5257.0566325
433	112382	1	-2.35950106402259	225	97	152	14	13	11	0.62	1.23	9.75	3.8	32	Female	Non-Hispanic White	High School Grad	1.91	Yes	No	No	1	157	6064.9776685
434	112391	0	-2.41043702330057	117	57	203	26	21	13	0.66	0.79	5.76	3.7	80	Female	Non-Hispanic White	College Graduate or above	2.8	Yes	No	Yes	1	153	8826.6214915
435	112394	0	-1.68472856555845	105	40	165	12	10	12	0.82	13.33	3.4	2.8	49	Female	Other Race	College Graduate or above	1.67	Yes	No	No	1	154	7125.4302845
436	112406	1	-3.21206952114317	99	99	177	45	54	15	1.16	0.89	13.55	4.4	37	Male	Non-Hispanic White	High School Grad	2.56	No	No	No	2	169	36058.729445
437	112410	1	-1.23747630091461	94	30	269	31	18	18	1.07	2.6	10.04	8	73	Female	Non-Hispanic Black	High School Grad	4.4	No	No	Yes	1	153	4261.69973
438	112415	1	-2.36107367100746	109	137	177	21	26	13	0.84	13.66	30.97	5.7	47	Female	Other Hispanic	Some College	5	Yes	Yes	Yes	1	161	16385.219957
439	112431	0	-2.37347076439376	90	25	114	9	8	8	0.61	5.12	16.23	5.5	22	Female	Non-Hispanic Black	9-11th Grade	0.35	No	No	No	1	171	4600.81847
440	112432	0	-3.48934780120212	102	75	228	21	20	19	0.78	2.23	21.06	6.4	33	Female	Non-Hispanic White	College Graduate or above	5	Yes	No	No	2	165	73623.348358
441	112433	0	-2.91141163169842	101	88	217	26	22	12	0.96	2.94	5.69	6.7	57	Male	Non-Hispanic Black	Some College	5	Yes	No	No	2	171	6220.825946
442	112444	1	-3.21405057702726	131	117	238	20	16	12	0.53	1.72	17.16	5.3	57	Female	Mexican American	Less Than 9th Grade	1.32	No	Yes	Yes	2	166	4053.567313
443	112450	1	-0.997260792025727	325	141	272	13	10	11	0.67	9.71	20.5	4	69	Female	Non-Hispanic Black	High School Grad	0.74	Yes	No	Yes	2	167	2068.5545085
444	112452	0	-2.40129582364238	99	54	152	16	15	17	1.01	1.05	10.61	6.3	72	Female	Non-Hispanic White	College Graduate or above	1.2	Yes	No	Yes	3	156	24856.959992
445	112456	0	-1.75828643229501	116	59	83	79	47	22	1.06	16.79	23.58	10.9	66	Male	Non-Hispanic Black	Some College	2.37	Yes	No	Yes	1	171	1703.500029
446	112462	0	-1.91792836910518	110	97	208	24	49	16	0.96	6.27	18.74	7.8	31	Male	Other Race	Some College	2.79	Yes	No	No	2	166	35692.219707
447	112466	1	0.324318399637687	130	232	159	26	50	13	0.74	2.45	121.42	6.7	29	Male	Mexican American	Less Than 9th Grade	0.81	Yes	No	No	1	168	8390.413808
448	112511	1	-2.61067215969336	177	171	318	15	12	23	0.93	2.54	9.78	6.5	66	Male	Other Race	Some College	0.75	Yes	Yes	No	1	162	3831.902519
449	112512	0	-2.37386347957512	101	58	239	16	18	18	0.67	2.02	7.07	5	55	Female	Mexican American	Some College	5	No	No	No	2	151	3108.793343
450	112515	0	-1.10767375557174	94	90	134	20	7	25	2.21	3.97	13.62	7.8	78	Female	Non-Hispanic Black	Some College	1.69	No	No	Yes	2	172	6389.821925
451	112530	1	-2.37468083029845	158	78	121	27	22	13	0.7	0.45	4.39	6.4	70	Female	Other Race	High School Grad	0.95	No	Borderline	No	1	169	11740.812219
452	112543	1	-2.10073609191549	136	90	191	17	18	17	1.1	3.37	5.82	6.7	55	Male	Non-Hispanic White	College Graduate or above	1.58	Yes	No	Yes	2	163	6410.551298
453	112550	0	-2.91605722429123	105	202	271	22	24	15	1.05	0.84	8.69	5.1	44	Male	Non-Hispanic White	College Graduate or above	5	Yes	No	No	1	154	51199.830547
454	112552	1	-1.08910745868467	109	187	136	20	31	24	1.03	3.72	49.12	6.6	60	Female	Non-Hispanic White	Some College	5	No	Borderline	Yes	2	159	25486.6486695
455	112553	0	-2.94444218963854	88	45	178	17	16	10	0.88	4	11.63	6.1	37	Female	Non-Hispanic Black	Some College	2.79	No	No	No	1	163	9570.96015
456	112569	0	-3.67367329756697	90	107	158	17	14	15	0.65	3.07	8.13	3.7	46	Female	Mexican American	9-11th Grade	0.68	Yes	No	No	2	162	11621.1692965
457	112571	0	-2.40370353625837	110	59	172	18	10	16	0.87	0.99	4.97	4.9	47	Male	Non-Hispanic Black	Some College	2.37	No	No	No	2	153	6591.611164
458	112589	1	-2.37765827344333	96	67	113	23	21	29	1.17	0.43	16.16	6.4	75	Male	Non-Hispanic Black	Some College	5	Yes	Yes	Yes	1	161	4072.1714705
459	112590	0	-2.92997762318591	79	117	204	20	25	10	1.07	1.91	8.92	6	43	Female	Non-Hispanic Black	College Graduate or above	2.72	No	No	No	1	152	5930.615504
460	112606	1	-3.13805013991482	95	270	228	20	26	11	0.8	2.65	11.6	4.9	48	Female	Non-Hispanic White	College Graduate or above	5	No	No	No	2	168	18849.8098105
461	112617	0	-2.15810786527602	83	131	181	24	17	12	1.09	0.76	2.48	5.1	35	Male	Other Race	Some College	1.06	Yes	No	No	1	163	17232.782407
462	112622	0	-2.92683215346142	92	53	154	12	16	17	0.75	1.2	4.5	4.3	43	Female	Other Hispanic	College Graduate or above	1.8	No	No	Yes	1	156	10837.2091565
463	112630	1	-2.37411401524702	99	363	193	21	35	12	0.84	1.39	12.54	5.8	33	Male	Non-Hispanic White	College Graduate or above	2.85	No	No	No	1	155	40065.2538785
464	112634	1	-1.26370538907519	151	272	265	55	126	14	0.93	7.88	70.75	6.4	42	Male	Other Race	College Graduate or above	5	No	No	No	2	171	2637.247743
465	112639	1	-2.00445312113095	126	106	180	15	16	22	0.96	0.98	12.93	5.7	79	Female	Non-Hispanic White	9-11th Grade	1.26	Yes	Borderline	Yes	2	158	20960.737132
466	112643	0	-2.40525831163775	98	74	125	13	8	8	0.62	1.28	6.84	3.5	35	Female	Non-Hispanic White	Some College	1.22	Yes	No	No	1	157	16333.7792205
467	112648	0	-2.37881516892567	100	148	174	24	27	13	1.01	3.24	16.44	9.3	33	Male	Other Hispanic	9-11th Grade	0.25	No	No	No	2	165	8903.1566985
468	112650	1	-1.44701184477047	105	97	235	15	22	20	0.87	4.26	25.49	5.6	43	Female	Other Race	Some College	0.87	Yes	No	No	1	155	9178.94238
469	112683	0	-2.30373849585371	96	52	149	24	17	19	0.87	0.33	3.03	5.1	33	Male	Non-Hispanic White	High School Grad	2.04	Yes	No	No	2	166	11361.267544
470	112684	1	-2.38843494723951	101	143	142	19	24	11	0.72	1.18	26.4	7	39	Female	Other Race	College Graduate or above	1.1	No	No	Yes	2	169	6418.3940915
471	112692	0	-1.53633377306657	106	78	150	23	15	9	1.09	1.21	8.51	5.7	56	Male	Non-Hispanic Black	Less Than 9th Grade	0.81	No	No	No	1	165	5742.4261785
472	112697	0	-2.37411719541361	102	68	154	28	30	17	1.13	1.41	10.57	6.9	21	Male	Non-Hispanic White	High School Grad	2.79	No	No	Yes	2	163	34340.1960075
473	112699	0	-2.374684544236	112	71	170	26	22	27	0.89	1.39	13.31	6.2	80	Male	Non-Hispanic White	Some College	1.03	No	No	No	1	157	5621.2208565
474	112706	0	-2.38267842495716	94	74	164	15	12	22	0.56	0.82	5.02	3.4	37	Female	Non-Hispanic White	Some College	1.61	No	No	No	2	158	12441.5918515
475	112716	0	0.694404806358726	98	59	223	11	8	6	0.71	1.99	11.65	4.5	33	Female	Non-Hispanic Black	Some College	0.75	Yes	No	Yes	1	158	7298.183355
476	112726	0	-1.78061263818764	108	33	107	28	24	15	1.05	0.71	8.66	8.5	59	Male	Non-Hispanic Black	Some College	0.41	No	No	Yes	2	172	8012.449459
477	112734	1	-2.43853953144314	139	80	152	17	17	16	1.09	0.5	4.47	5	80	Male	Non-Hispanic White	College Graduate or above	3.08	No	Yes	No	1	154	16851.471402
478	112751	0	-0.93779407337802	85	23	129	20	16	14	0.75	0.98	2.26	5.4	20	Male	Non-Hispanic White	Some College	5	No	No	No	2	149	53867.0618605
479	112767	1	-2.41317679656436	100	194	128	15	10	17	0.82	0.51	10.03	6.8	63	Female	Other Hispanic	9-11th Grade	2.77	No	No	No	1	162	3795.5368585
480	112772	0	-1.27644956348465	101	45	164	19	19	12	1.02	1.83	7.25	5.6	23	Male	Non-Hispanic White	9-11th Grade	0.8	No	No	No	1	167	11148.322471
481	112781	1	-2.38738351982373	113	267	233	11	10	25	0.78	1.49	14.98	7.9	80	Female	Non-Hispanic White	High School Grad	2.4	No	No	Yes	2	156	6750.451492
482	112786	1	-2.37856842258897	98	43	163	15	13	18	0.74	0.68	14.21	4.6	66	Male	Mexican American	Some College	3.66	No	No	No	2	156	2383.503053
483	112797	1	-3.28746102826048	105	70	175	14	13	11	0.89	0.79	7.8	3.9	48	Female	Non-Hispanic Black	College Graduate or above	1.96	No	No	No	2	163	3954.962758
484	112803	0	-2.06324178146428	100	96	256	24	40	13	0.94	1.28	16.32	5.1	33	Male	Non-Hispanic White	Some College	5	No	No	Yes	1	155	36005.2619095
485	112820	0	-2.37155296818384	115	123	203	34	37	24	0.97	2.16	14.34	6.9	59	Male	Non-Hispanic White	Some College	5	No	No	No	2	151	12749.1372455
486	112823	1	-2.41808556863693	131	53	133	15	16	30	1.07	0.83	9.64	8.7	80	Male	Non-Hispanic White	9-11th Grade	3.4	Yes	Yes	Yes	2	164	6495.010832
487	112845	0	-1.37670134976836	110	33	165	18	18	11	0.9	1.15	10.3	5.8	41	Male	Non-Hispanic White	High School Grad	3.12	Yes	No	No	2	149	14678.8293685
488	112849	0	-2.37406952309359	95	39	182	19	21	13	0.65	1.7	8.91	4.2	32	Female	Non-Hispanic Black	College Graduate or above	0.99	No	No	No	1	166	18191.653235
489	112851	0	-2.40793030435184	170	104	141	19	15	30	1.3	2.94	7.28	6.6	73	Male	Non-Hispanic White	College Graduate or above	2.77	Yes	Yes	Yes	1	165	4870.209852
490	112864	0	-2.32602533393282	113	77	163	12	9	17	0.71	0.74	12.59	4.6	28	Female	Mexican American	Some College	2.62	Yes	No	No	2	155	7594.3956675
491	112866	1	-2.40418234259761	98	35	145	26	24	22	0.69	0.95	3.82	3.7	62	Female	Non-Hispanic Black	High School Grad	1.35	Yes	Yes	Yes	2	153	7220.6236265
492	112869	1	-2.68015721125383	106	106	217	15	17	11	0.64	5.71	13.56	5.1	24	Female	Non-Hispanic White	Some College	2.79	No	No	No	2	166	23150.1401695
493	112874	1	-1.99709068555705	126	43	222	15	25	13	0.96	0.63	42.44	5.1	57	Male	Non-Hispanic Black	High School Grad	4.25	Yes	No	Yes	2	154	8738.24738
494	112882	0	-1.71951367433157	99	59	127	20	16	15	0.68	1.16	9.03	4.7	26	Female	Non-Hispanic White	Some College	0.61	No	No	No	2	158	20789.897349
495	112883	1	-0.812104213144839	112	123	194	19	32	17	1.09	2.2	20.67	5.9	51	Male	Non-Hispanic White	High School Grad	1.26	Yes	No	No	1	149	10053.755136
496	112884	0	-1.23915085063552	87	70	273	22	20	15	0.63	4.96	9.76	3.2	27	Female	Non-Hispanic Black	Some College	2.6	No	No	No	1	166	17082.5518345
497	112889	1	-0.0273451583520106	291	249	133	9	13	12	0.75	6.84	43.3	4.4	45	Male	Other Race	9-11th Grade	1.34	Yes	Yes	Yes	1	155	9838.416182
498	112901	1	-2.40003510912776	141	122	157	24	31	13	0.86	8.12	71.75	8	61	Female	Non-Hispanic White	Some College	3.6	Yes	No	Yes	2	149	46855.547762
499	112902	1	-2.37238146740292	95	89	183	16	13	15	0.85	14.18	12.19	6.2	35	Female	Non-Hispanic White	Some College	3.92	Yes	No	No	1	166	50249.925734
500	112908	1	-2.37981626790412	130	158	165	18	21	20	0.74	2.49	26.32	5.7	77	Male	Non-Hispanic White	Some College	1.42	Yes	No	Yes	1	157	5386.743
501	112913	1	-3.23295658923386	120	137	166	27	49	18	0.81	1.15	37.63	6.8	64	Female	Other Race	Some College	5	No	No	Yes	1	169	7441.0331325
502	112915	1	-2.41387406429622	321	126	269	12	25	8	0.68	3.19	14.33	3.9	46	Male	Mexican American	Some College	4.78	No	No	No	2	161	3992.850723
503	112926	0	-2.55691105958498	94	119	170	21	17	17	1.05	1.97	9.35	6.9	67	Male	Non-Hispanic White	College Graduate or above	5	Yes	No	No	2	151	12160.2595825
504	112929	1	-1.24604642792801	104	99	191	13	18	12	0.72	4.15	20.36	3.8	48	Female	Non-Hispanic Black	High School Grad	0.04	Yes	Borderline	Yes	2	150	3885.9654455
505	112931	0	-2.50793211480475	87	63	176	25	11	9	0.79	0.64	7.9	4.3	42	Female	Non-Hispanic Black	Some College	2.37	No	Borderline	No	2	153	8099.662272
506	112938	0	-2.43324389332912	94	66	196	11	12	10	0.57	2.42	3.98	3.6	64	Female	Non-Hispanic White	College Graduate or above	5	Yes	No	No	3	156	47358.059904
507	112949	1	-2.37700249809438	118	118	207	14	13	7	0.58	3.16	22.17	3.7	47	Female	Mexican American	Some College	5	Yes	No	Yes	2	166	8323.465615
508	112953	0	-0.914305068925048	104	125	194	12	10	15	1.06	4.39	3.23	4.6	64	Male	Non-Hispanic White	Some College	0.92	Yes	No	No	2	156	6449.593465
509	112960	0	-1.16218477244444	87	120	158	13	11	13	0.51	1.06	9.62	3.7	38	Female	Mexican American	Some College	1.55	No	No	No	1	168	11514.829084
510	112970	0	-0.104273123856934	91	102	205	30	27	11	1	3.25	5.58	4.5	53	Male	Other Race	High School Grad	0.25	Yes	No	No	1	155	10328.449798
511	112983	1	-2.39053666347482	110	320	229	15	15	11	0.87	2.57	28.43	6.4	28	Female	Non-Hispanic White	College Graduate or above	2.11	No	No	No	1	161	36152.2435365
512	112987	0	-2.03942892786338	106	127	218	17	21	16	1.11	0.65	8.13	8.3	47	Male	Other Race	Some College	3.86	Yes	No	No	1	154	9728.8863205
513	112990	0	-3.21639760175596	104	33	185	16	20	23	1.12	0.84	6.93	5.7	60	Male	Non-Hispanic White	Some College	1.28	No	No	No	2	150	7738.2301935
514	112997	1	-1.760934990396	103	352	241	26	41	16	0.92	0.28	13.25	7.5	33	Male	Other Race	College Graduate or above	5	Yes	No	Yes	1	154	7184.872959
515	112999	0	-2.40920756255099	125	45	134	22	18	24	1.12	2.73	5.49	5.9	69	Male	Non-Hispanic White	High School Grad	1.67	Yes	Yes	Yes	1	165	13085.9812195
516	113014	0	-2.38468703477083	97	122	140	18	15	20	1.02	9.99	18.05	7.6	60	Female	Non-Hispanic Black	High School Grad	1.56	No	No	No	2	149	6752.7298015
517	113038	0	-0.59107229217771	100	60	123	18	11	17	1.04	10.45	5.93	6.2	65	Male	Non-Hispanic Black	High School Grad	2.24	Yes	No	No	2	156	1720.0696275
518	113057	1	-2.37727965041621	152	80	234	24	31	13	0.9	2.74	53.29	6.2	56	Female	Non-Hispanic Black	College Graduate or above	1.93	No	Yes	Yes	2	151	3682.497209
519	113063	0	-2.3784783235584	102	68	234	19	14	20	0.65	0.99	5.08	4.7	57	Female	Other Hispanic	College Graduate or above	5	No	No	No	1	169	20140.849296
520	113064	1	-2.37406952309359	132	55	180	31	27	18	1.18	2.46	3.93	4.7	68	Male	Non-Hispanic Black	College Graduate or above	1.37	No	Yes	Yes	2	162	9353.3192505
521	113068	0	-0.937261133508207	103	57	125	14	7	15	0.75	9.15	17.73	6.4	25	Female	Non-Hispanic Black	Some College	2.37	No	No	No	2	171	6079.2334115
522	113087	0	-2.3486472313175	101	238	202	18	14	11	0.83	2.9	8.4	4.4	55	Female	Non-Hispanic White	Some College	1.52	Yes	No	No	2	166	10316.672354
523	113098	0	-3.26372895355872	96	87	234	16	18	16	0.95	1.2	3.8	5.5	42	Male	Non-Hispanic White	Some College	5	Yes	No	No	2	149	41689.031858
524	113110	1	-2.36541485007716	101	66	210	24	27	9	0.83	3.03	13.14	5.3	39	Male	Other Hispanic	College Graduate or above	2.4	Yes	No	Yes	3	156	17396.000525
525	113116	1	-2.3071256778685	151	79	144	15	17	16	1.22	0.8	28.08	5	68	Male	Non-Hispanic Black	College Graduate or above	2.43	Yes	Yes	Yes	1	167	1329.046313
526	113120	0	-2.49466955075541	94	58	88	62	43	13	1.51	14.58	3.42	8.2	48	Male	Non-Hispanic Black	9-11th Grade	2.77	Yes	No	Yes	2	149	7586.5128995
527	113122	1	-2.37421657949931	125	128	122	17	26	10	0.6	0.61	16.57	3.5	54	Female	Other Hispanic	Some College	5	No	Yes	No	1	161	9607.756168
528	113123	0	-2.40790316239203	88	42	188	17	12	11	0.64	2	5.47	5	33	Female	Non-Hispanic White	College Graduate or above	2.61	No	No	No	1	156	32033.3917355
529	113129	0	-2.41409394260708	99	67	169	19	14	17	0.99	1.78	2.59	4.8	79	Male	Non-Hispanic White	Less Than 9th Grade	1.58	Yes	No	No	2	166	3577.83977
530	113142	0	-1.80210925004415	88	69	240	12	14	11	0.63	0.55	8.71	4.4	46	Female	Mexican American	Some College	5	No	No	Yes	1	159	16374.125784
531	113151	1	-2.40639870729414	102	131	161	23	20	14	0.69	3.18	10.93	5.1	41	Male	Mexican American	High School Grad	2.2	No	No	No	2	167	10764.6718085
532	113152	1	-2.38287033833643	109	139	199	24	22	20	0.78	1.06	11.86	5.3	65	Female	Non-Hispanic White	Some College	5	No	No	Yes	2	161	52618.737816
533	113153	0	-2.94589816517508	99	34	128	19	23	10	0.76	0.11	3.95	4.1	25	Male	Non-Hispanic White	College Graduate or above	5	No	No	No	1	159	65074.6889465
534	113154	0	-2.93080904959469	118	158	214	17	19	19	1	0.63	7.84	4	30	Male	Non-Hispanic White	Some College	5	Yes	No	Yes	2	166	37964.2316715
535	113161	1	-2.46913759508813	178	53	135	24	46	12	0.86	1.75	22.87	4.9	46	Male	Non-Hispanic White	Some College	5	No	Yes	No	2	164	18450.492732
536	113182	1	-1.66878609418446	90	182	200	17	12	13	0.64	16.69	24.12	5	28	Female	Mexican American	High School Grad	3.52	No	No	No	2	154	14986.429243
537	113183	0	-3.04310808226082	87	140	211	16	13	16	1.01	2.52	5.53	5.5	80	Male	Non-Hispanic White	College Graduate or above	5	No	No	No	2	161	11706.956174
538	113189	0	-2.97830876470531	110	143	216	39	52	18	1.53	3.12	15.64	10.9	52	Male	Non-Hispanic Black	9-11th Grade	1.52	Yes	No	Yes	1	167	2485.7612755
539	113202	1	-3.21503833844881	106	48	165	17	16	12	0.91	1.18	7.6	4.6	66	Female	Non-Hispanic Black	9-11th Grade	5	No	Yes	Yes	3	156	4449.5451945
540	113227	1	-0.269291049738667	91	269	167	27	47	12	0.82	3.7	105.73	6.4	38	Male	Non-Hispanic White	Some College	1.56	Yes	No	Yes	2	158	12118.5483435
541	113231	1	-2.02024595694673	97	101	191	12	10	16	0.8	63.32	9.89	3.4	62	Female	Non-Hispanic White	9-11th Grade	3.15	Yes	No	Yes	1	155	8279.1799205
542	113246	0	-2.3792259266892	105	102	217	19	8	12	1.03	6.67	6.68	4.1	77	Female	Non-Hispanic Black	Some College	1.52	No	No	No	1	172	7354.939588
543	113250	0	-1.95238118210621	90	41	149	17	15	13	1.02	2.17	8.57	6.9	31	Male	Non-Hispanic White	Some College	4.56	No	No	No	1	172	67920.08643
544	113263	0	-2.38006638893727	91	102	217	17	13	14	0.81	0.8	3.94	6.6	22	Male	Non-Hispanic White	High School Grad	1.49	Yes	No	No	2	163	17077.0922215
545	113276	0	-2.381664660097	92	75	208	23	17	12	0.67	3.21	9.32	4.2	55	Female	Other Race	College Graduate or above	3.04	No	No	No	1	169	9288.4411755
546	113285	1	-2.37877334454476	186	177	194	29	35	11	0.51	11.56	30.18	4.1	57	Female	Mexican American	Some College	0.92	Yes	No	Yes	1	152	5194.2915115
547	113286	1	-2.37459103394633	95	159	217	18	16	12	1.18	2.62	12.54	5.4	75	Male	Non-Hispanic White	Some College	1.49	Yes	No	No	2	167	1495.0884565
548	113292	1	-2.37814618314343	97	91	193	25	19	13	0.73	4.59	18.64	7.1	59	Male	Other Hispanic	Some College	4.31	No	No	Yes	1	154	12771.5952505
549	113294	0	-3.42611284782632	101	46	257	24	24	22	1.12	0.31	3.39	6.4	46	Male	Other Race	College Graduate or above	5	No	No	No	1	154	5312.615017
550	113311	1	-1.06913272507584	104	115	170	17	15	15	0.91	0.62	7.21	4.2	70	Male	Non-Hispanic White	Less Than 9th Grade	1.11	Yes	No	No	2	167	1805.4680785
551	113313	0	-2.92753330390479	100	94	149	18	20	13	1.22	1.16	4.45	6.8	32	Male	Non-Hispanic Black	9-11th Grade	1.65	No	No	No	2	165	7659.869111
552	113325	0	-2.96003508524651	100	56	164	16	12	9	0.88	0.28	3.49	4.6	28	Male	Non-Hispanic White	College Graduate or above	2.18	Yes	No	No	2	172	123405.82583
553	113331	0	-2.4137134261049	97	72	195	18	23	10	0.77	1.32	6.92	3	43	Male	Non-Hispanic Black	College Graduate or above	0.99	Yes	No	Yes	2	168	2555.860621
554	113341	0	-3.22774740317773	90	55	167	15	11	9	0.64	12.34	6.47	4.1	53	Female	Other Race	College Graduate or above	5	No	Borderline	No	1	159	6415.364083
555	113362	0	-1.80341517877762	112	79	197	17	14	19	0.68	0.82	5.45	5.3	74	Male	Non-Hispanic White	High School Grad	1.37	Yes	No	No	2	157	9567.197572
556	113363	1	-2.37486220940807	111	87	186	14	14	16	1.03	3.05	9.92	5.3	64	Female	Other Race	High School Grad	1.18	Yes	Yes	Yes	1	151	41433.106892
557	113364	1	-2.38112966451739	109	97	178	11	10	13	0.49	1.71	7.31	4	38	Female	Other Hispanic	9-11th Grade	0.68	No	No	No	1	170	7700.8426035
558	113366	0	-1.78909515604736	106	193	184	12	7	15	0.71	2.27	13.5	4.7	26	Female	Mexican American	High School Grad	0.59	Yes	No	No	2	166	10865.5065885
559	113367	1	-1.71106461051663	156	157	118	18	21	23	1.37	0.9	24.4	9.1	68	Male	Non-Hispanic White	College Graduate or above	5	No	Yes	Yes	1	149	24999.5869465
560	113370	0	-2.69643775177613	110	65	200	50	41	14	0.77	0.76	2.62	6	67	Male	Other Hispanic	College Graduate or above	5	Yes	No	Yes	1	171	2740.42957
561	113384	0	-2.37769096723706	112	59	209	12	11	9	0.65	6.66	20.2	4.8	40	Female	Non-Hispanic Black	College Graduate or above	1.38	No	No	No	2	168	4848.950613
562	113386	1	-1.35081014237124	117	97	203	13	8	11	0.54	12.31	81.35	5.5	24	Female	Non-Hispanic Black	High School Grad	1.06	No	No	No	1	172	16137.5980185
563	113391	1	-2.37420316859804	136	81	153	26	34	15	0.63	10.06	22.29	5.9	37	Female	Mexican American	Less Than 9th Grade	1.39	No	No	No	2	168	5439.1236085
564	113401	0	-2.37173329930042	89	35	178	21	13	21	0.66	0.97	4.71	4.8	21	Female	Other Race	Some College	5	No	No	No	1	169	17737.982941
565	113403	0	-1.66803869501282	130	54	287	14	12	18	0.69	0.88	16.39	3.1	67	Female	Non-Hispanic Black	High School Grad	0.96	No	No	Yes	1	150	2576.550219
566	113404	0	-1.82682251853321	143	74	145	13	9	19	1.62	6.34	13.23	7.5	60	Male	Non-Hispanic Black	9-11th Grade	0.81	Yes	No	Yes	2	163	1462.258879
567	113406	1	-2.35076780759649	102	95	192	24	32	11	0.64	32.11	22.52	7.8	26	Female	Non-Hispanic White	Some College	3.69	No	No	No	2	157	46541.778696
568	113413	0	-0.585925866285787	103	26	143	14	11	13	0.68	2.37	7.81	2.2	32	Female	Non-Hispanic Black	High School Grad	1.74	No	No	No	1	172	16524.717155
569	113415	0	-1.67070374271113	96	53	155	20	15	10	0.75	2.96	5.89	4.8	30	Female	Other Hispanic	Some College	4.14	No	No	No	2	156	5251.518546
570	113425	0	-3.7759309170791	95	89	281	19	17	14	0.8	1.08	4.7	3.8	55	Female	Other Hispanic	College Graduate or above	2.73	Yes	No	No	1	165	10972.992838
571	113431	0	-0.259212633133249	92	60	197	20	15	19	1.25	1.21	1.49	6.4	26	Male	Non-Hispanic Black	High School Grad	4.16	No	No	No	1	164	15560.535785
572	113439	0	-2.54874030403203	96	115	261	25	15	7	0.88	11.81	3.71	5.8	66	Male	Non-Hispanic White	9-11th Grade	2.03	Yes	No	Yes	1	167	33974.335094
573	113440	0	-2.39660734505151	113	146	190	17	16	13	0.83	1.25	12.61	5.1	58	Female	Other Hispanic	College Graduate or above	5	No	No	No	1	162	11549.1548085
574	113442	1	-2.32726303364215	107	83	212	26	39	10	0.87	11.14	25.66	5.5	22	Male	Mexican American	Some College	3.79	No	No	No	1	159	7094.503385
575	113443	1	-2.15926440039037	221	269	183	42	50	18	0.91	2.03	24.83	6.8	46	Male	Other Race	Some College	5	Yes	Yes	Yes	1	161	8024.003735
576	113445	0	-2.93180341650075	91	189	232	13	10	10	0.68	1.52	11.92	4	37	Female	Mexican American	Less Than 9th Grade	1.29	Yes	No	No	1	170	12255.639391
577	113448	0	0.195867631246068	94	66	206	16	9	13	0.92	1.75	6.94	4	51	Female	Non-Hispanic Black	Some College	2.8	Yes	No	No	1	168	5192.4573975
578	113450	0	0.755841197832796	105	141	134	12	11	20	1.53	5.66	11.41	7.6	60	Female	Non-Hispanic Black	Some College	0.73	Yes	No	Yes	2	162	5524.8101115
579	113451	1	-1.13429990980163	145	104	212	16	19	16	0.65	12.06	53.84	7	45	Female	Non-Hispanic Black	High School Grad	1.13	Yes	No	Yes	1	171	2975.026846
580	113468	1	-1.82718648906685	103	117	163	20	21	18	0.9	0.38	12.69	5.1	22	Male	Mexican American	High School Grad	1.32	No	No	No	1	159	22795.9687035
581	113477	1	-2.36579655387867	212	49	131	15	16	13	0.58	2.45	127.91	2.9	62	Female	Non-Hispanic Black	Less Than 9th Grade	1.54	No	Yes	Yes	1	172	5685.057896
582	113479	0	-2.29175536466499	101	54	178	28	19	17	0.84	0.41	7.04	4.9	60	Female	Non-Hispanic White	Some College	2.07	No	No	No	2	157	72562.2366715
583	113482	1	-2.47030655228749	136	217	120	17	15	21	0.91	3.97	70.1	6.6	67	Male	Non-Hispanic White	High School Grad	2.47	Yes	No	No	1	165	49114.8960125
584	113486	1	-1.47321069941308	117	183	189	46	29	10	0.52	4.25	81.53	7.5	27	Female	Other Race	Some College	2.94	Yes	No	No	1	161	6208.602413
585	113487	1	-1.52769718026439	106	76	190	15	18	14	1.08	7.85	22.8	4.7	52	Female	Non-Hispanic Black	High School Grad	4	No	No	Yes	1	168	8972.3251275
586	113510	1	-2.37445271417833	112	94	151	19	18	17	0.86	0.95	28.24	5	68	Female	Non-Hispanic Black	High School Grad	5	No	Yes	Yes	1	166	11737.823857
587	113527	0	-2.40055456663321	173	55	148	36	67	12	0.56	2.65	57.52	3.9	40	Male	Mexican American	9-11th Grade	1.45	Yes	No	No	1	162	14436.6155145
588	113531	0	-2.37406952309359	103	109	215	16	19	14	0.57	0.35	10.2	4.5	25	Female	Other Hispanic	Less Than 9th Grade	0.73	No	No	No	1	171	7670.1892915
589	113547	1	-1.31577656623438	101	60	144	10	6	12	0.94	1.18	8.38	6.4	74	Female	Non-Hispanic Black	High School Grad	2.13	Yes	Yes	Yes	1	163	8269.7225855
590	113549	0	-3.23393816251335	109	58	173	14	9	15	0.6	0.18	23.43	4.7	71	Female	Non-Hispanic White	9-11th Grade	3.65	Yes	No	Yes	1	164	40897.7912255
591	113550	0	-2.93201973901925	92	74	158	24	20	10	1.01	0.36	2.21	5.3	27	Male	Other Race	Some College	0.73	Yes	No	No	1	168	2938.135978
592	113560	0	-1.2171794989125	89	87	162	14	10	11	0.79	1.16	11.94	5.1	61	Female	Mexican American	Less Than 9th Grade	2.95	Yes	No	Yes	1	165	3221.557283
593	113573	0	-2.44142643744447	111	87	275	60	109	16	1.24	7.85	12.67	4.5	53	Female	Non-Hispanic White	Some College	1.41	No	No	Yes	1	163	18067.937104
594	113574	1	-2.44765164492353	111	142	198	19	16	10	0.88	1.34	27.77	7.1	33	Male	Non-Hispanic White	College Graduate or above	5	No	No	Yes	2	172	81201.805316
595	113575	0	-2.2044065862318	99	80	189	60	62	9	0.8	2.99	9.21	5.6	58	Male	Non-Hispanic White	9-11th Grade	0	Yes	No	No	2	166	7673.731983
596	113576	0	-2.39174916415932	117	68	148	19	33	14	0.99	0.22	8.06	6.7	43	Male	Other Race	Some College	4.07	Yes	No	No	1	154	9728.8863205
597	113577	1	-3.2312335700644	95	51	186	14	11	12	0.75	15.3	6.04	5.1	42	Female	Non-Hispanic Black	Some College	2.96	No	No	Yes	1	152	4421.438811
598	113578	0	-2.37407036292565	94	39	152	15	13	14	1.15	1.26	3.45	5.6	26	Male	Non-Hispanic Black	College Graduate or above	2.74	No	No	No	2	170	8055.194957
599	113580	1	-3.24775203809026	109	77	87	13	10	18	0.96	2.24	14.82	5.2	77	Female	Non-Hispanic Black	Some College	5	No	No	Yes	1	158	4413.1577405
600	113584	1	-2.378259315133	86	59	229	16	19	18	0.76	2.13	34.66	3.6	54	Female	Other Hispanic	Some College	4.34	No	No	No	1	149	6267.579307
601	113587	0	-2.61776130470948	97	98	212	10	14	16	1.18	2.94	7.57	8.2	60	Male	Non-Hispanic Black	Some College	1.79	Yes	No	Yes	2	165	2094.985987
602	113588	1	-2.50559983677699	211	155	100	12	15	20	1.01	3.73	125.39	6	61	Male	Mexican American	9-11th Grade	4.19	Yes	Yes	Yes	2	155	2045.622632
603	113616	0	-2.42077122594961	94	60	152	19	22	17	0.95	1.04	5.54	4.9	66	Male	Mexican American	High School Grad	2.42	No	No	Yes	1	151	3907.7753615
604	113621	0	-2.40801393991937	102	66	225	25	15	10	0.55	2.49	5.91	2.9	58	Female	Non-Hispanic White	9-11th Grade	1.28	No	No	No	1	156	9983.98235
605	113631	1	-1.67225139503052	95	194	163	13	11	10	0.66	2.87	24.84	5.4	64	Female	Mexican American	9-11th Grade	2.66	No	Yes	Yes	1	151	3159.519499
606	113633	0	-2.3132000192406	105	136	161	23	34	10	0.77	2.48	5.76	7.3	29	Male	Other Race	Some College	5	Yes	No	No	1	167	13535.948018
607	113641	0	-0.560516074844405	84	64	132	17	9	12	0.81	0.34	3.36	3	24	Female	Non-Hispanic White	High School Grad	1.83	No	No	No	2	158	33353.884036
608	113648	1	-2.27350551232104	153	137	181	13	16	19	1.71	2.45	20.25	7.3	61	Male	Non-Hispanic Black	College Graduate or above	5	No	Yes	Yes	1	153	3374.962032
609	113649	1	-2.55586786706948	285	312	126	15	29	22	0.84	10.5	28.17	4.5	55	Male	Non-Hispanic White	High School Grad	5	No	Yes	Yes	2	158	59051.8454775
610	113652	1	-2.37992644593132	115	190	207	34	66	8	0.83	1.07	40.36	5.8	26	Male	Other Race	College Graduate or above	1.58	No	No	No	1	170	3247.559958
611	113661	0	-2.37624210583	97	72	187	17	10	12	0.83	1.24	6.06	3.9	24	Female	Non-Hispanic White	Some College	4.73	No	No	No	2	168	16847.544779
612	113684	1	-1.7577631053557	150	126	203	21	27	16	1.08	4.73	28.81	7.7	71	Male	Non-Hispanic White	High School Grad	2.32	Yes	No	Yes	2	158	4401.752397
613	113692	0	-3.37915056133071	97	81	196	18	10	10	0.73	2.1	7.93	5.1	23	Female	Other Race	College Graduate or above	1.24	No	No	Yes	2	162	14369.950049
614	113696	0	-2.41206043634647	96	46	158	20	20	17	0.91	1.01	4.92	6.4	39	Male	Non-Hispanic White	College Graduate or above	1.61	No	No	No	2	158	12974.6567165
615	113699	0	-2.22605540233596	99	70	190	14	11	10	0.67	1.27	17.23	4.5	61	Female	Other Hispanic	High School Grad	0.92	No	No	Yes	1	149	5350.744677
616	113701	0	-1.79276610636971	93	94	204	40	54	11	0.74	0.53	1.73	5.5	27	Male	Mexican American	9-11th Grade	1.12	Yes	No	No	1	158	8013.376617
617	113706	0	-2.37406950472392	98	84	147	16	10	11	0.91	2.3	15.57	5.6	48	Male	Non-Hispanic Black	Some College	4.27	No	No	No	2	171	3978.2010585
618	113708	0	-2.93054020844787	92	101	198	12	11	9	0.7	1.34	4.77	5.6	30	Female	Other Race	College Graduate or above	3.73	No	No	Yes	1	166	11469.5044165
619	113715	0	-0.722461598198126	107	167	240	19	14	17	1.01	3.66	4.85	5.6	80	Male	Non-Hispanic White	Some College	2.46	Yes	No	Yes	2	167	5156.3494765
620	113717	1	-2.30527590397094	194	126	212	13	15	16	1.04	2.3	6.54	5.8	51	Male	Other Race	College Graduate or above	3.88	No	Yes	No	1	169	6725.4723865
621	113723	1	-2.42512830937617	106	153	221	17	18	16	0.92	3.11	6.06	5.2	38	Male	Mexican American	9-11th Grade	0.12	No	No	No	1	170	7628.1695015
622	113727	0	-2.40018896959667	95	109	207	16	9	12	0.95	1.17	5.24	4.3	41	Female	Other Race	College Graduate or above	5	No	No	No	2	172	8323.33793
623	113733	1	-0.658565983028049	114	85	196	18	23	19	0.86	2.03	8.61	4.8	68	Male	Other Hispanic	High School Grad	0.68	Yes	Yes	No	1	151	3830.7591125
624	113740	1	-0.421116280339681	128	67	164	25	27	9	0.93	1.12	11.01	5.9	63	Female	Non-Hispanic White	Some College	0.72	No	No	Yes	2	160	17789.026783
625	113751	1	-2.37700760994262	139	155	239	17	14	19	0.84	12.46	8.67	5.8	61	Male	Non-Hispanic White	High School Grad	2.65	No	Yes	Yes	2	172	69709.0478635
626	113761	0	-1.2066317472187	104	85	196	16	22	16	0.95	0.61	7.75	7	25	Male	Other Race	9-11th Grade	2.21	Yes	No	No	1	149	23463.051126
627	113763	0	-2.37566703890872	92	147	198	17	17	8	0.59	28.03	15.64	5.1	25	Female	Other Race	Some College	3.85	No	No	No	2	152	4769.0274735
628	113766	0	-2.38228318668568	100	56	213	14	8	13	0.79	2.1	4.78	3.9	58	Female	Non-Hispanic White	Some College	2.8	Yes	No	No	2	156	12154.2206685
629	113777	0	-2.38250350131582	105	104	141	27	26	16	1.39	1.83	11.23	4.2	69	Male	Non-Hispanic Black	High School Grad	0.99	Yes	No	Yes	2	150	1950.1404355
630	113785	1	-0.710983584785329	133	139	189	21	22	12	0.56	1.91	13.72	4.8	50	Female	Mexican American	Less Than 9th Grade	2.88	No	No	Yes	2	151	2717.67623
631	113799	0	-2.44867663037844	105	100	213	20	14	18	1.19	2.18	5.47	5.1	71	Male	Non-Hispanic White	Some College	3.43	Yes	No	No	1	164	27424.027005
632	113807	0	-2.95844430692591	86	77	215	14	21	9	0.63	2.1	9.08	5.1	28	Female	Other Hispanic	9-11th Grade	0.73	No	No	No	1	162	12258.786906
633	113808	0	-1.41937684421297	117	73	141	15	16	15	0.88	3.69	18.54	4.3	32	Female	Non-Hispanic Black	9-11th Grade	0.61	Yes	No	No	2	171	3465.3817615
634	113813	0	-1.35832750022753	86	55	146	23	17	9	0.97	2.24	4.25	8.3	20	Male	Non-Hispanic Black	Some College	4.9	No	No	No	1	153	14020.5794565
635	113822	1	-3.22195175856568	97	76	209	21	22	16	0.66	1.95	9.11	4.6	51	Female	Other Race	College Graduate or above	1.77	No	No	No	3	156	5235.4309445
636	113824	0	-3.78233339385939	81	54	129	27	23	9	0.83	1.64	4.33	5.1	36	Male	Other Hispanic	College Graduate or above	2.39	Yes	No	Yes	2	166	12342.5687105
637	113827	0	-2.27451705901554	105	66	193	22	12	20	1.27	0.78	6.22	4.8	80	Male	Non-Hispanic White	Less Than 9th Grade	2.19	Yes	No	Yes	1	167	8810.924373
638	113828	0	-2.45758564540659	82	52	196	17	11	9	0.57	1.77	9.98	5.9	42	Female	Mexican American	9-11th Grade	3.88	No	No	No	2	161	8838.231159
639	113844	1	-1.92953021042145	118	135	184	18	17	24	0.58	3.98	20.48	5.1	41	Female	Other Hispanic	Some College	0.34	No	No	No	1	170	2272.3384365
640	113856	1	-2.38863015615095	165	219	159	13	14	37	1.47	33.2	67.1	11.1	63	Female	Non-Hispanic White	High School Grad	2.19	No	Yes	Yes	2	153	10308.1562825
641	113860	0	-1.50946250109165	122	86	164	15	16	15	0.64	0.93	13.19	4.3	51	Female	Other Race	College Graduate or above	4.72	No	Yes	Yes	2	151	2013.2299305
642	113868	1	-2.38678482035684	288	644	184	37	31	11	0.38	13.75	42.08	6.1	37	Female	Non-Hispanic White	9-11th Grade	0.09	Yes	Yes	Yes	2	172	16725.336686
643	113884	0	-2.39772668193051	94	102	203	24	21	14	0.79	0.48	3.27	5.7	47	Male	Non-Hispanic White	College Graduate or above	5	No	No	No	1	155	50870.4287015
644	113888	1	-2.12337946320254	110	160	255	18	17	16	0.84	5.41	9.37	4.9	73	Male	Non-Hispanic White	Some College	2	No	No	No	2	158	18559.6795835
645	113889	1	-1.94057147636062	120	122	181	42	47	16	0.72	1.78	31.02	6.4	60	Male	Non-Hispanic White	High School Grad	0	Yes	No	No	2	157	122606.809529
646	113891	1	-2.39079920525641	104	58	176	18	13	15	0.74	1.06	8.2	5.6	40	Female	Other Race	College Graduate or above	4.34	No	No	No	2	156	4210.8672415
647	113895	0	-2.93361416054138	107	81	180	22	14	18	0.66	0.87	13.69	4.4	69	Female	Mexican American	High School Grad	3.69	No	No	No	2	158	4717.9517045
648	113915	1	-1.74803586599889	147	103	180	10	6	9	0.87	9.01	28.12	5.6	36	Female	Non-Hispanic Black	9-11th Grade	0.99	No	No	No	2	165	6946.531717
649	113917	0	-2.94183752766232	90	71	157	30	41	16	0.85	1.13	7.39	5	31	Male	Other Hispanic	College Graduate or above	2.65	No	No	No	3	156	11086.393796
650	113928	0	-1.54738165096855	82	42	142	11	8	21	0.72	0.39	1.6	4	34	Female	Other Race	College Graduate or above	4.66	No	No	No	3	156	5984.7054475
651	113941	1	-2.25138495967359	287	166	127	15	21	35	1.15	3.47	63.51	9.9	66	Female	Non-Hispanic White	Some College	1.62	Yes	Yes	Yes	2	166	7592.1853035
652	113946	1	-0.904564798689559	117	386	205	37	54	11	0.59	5.74	30.04	7	22	Female	Other Race	Some College	2.55	No	No	Yes	2	162	11484.025216
653	113951	0	-1.54590240074648	106	50	190	13	11	11	0.83	0.7	19.29	4.4	36	Female	Non-Hispanic Black	College Graduate or above	2.2	No	No	No	1	161	5869.1332765
654	113967	0	0.165035478617442	103	72	206	13	14	9	0.84	0.31	4.23	4.9	36	Male	Non-Hispanic White	Some College	0.84	No	No	Yes	2	151	6953.6500175
655	113972	1	-2.37406951852128	108	87	148	15	27	13	0.86	1.13	7.73	5.5	35	Male	Mexican American	High School Grad	2.52	No	No	No	2	166	21291.757631
656	113978	0	-2.33796947507714	86	94	144	25	24	21	0.62	1.74	9.18	5.3	77	Female	Non-Hispanic White	9-11th Grade	0.62	No	No	Yes	1	163	18858.29154
657	113980	1	-3.2122797633112	169	160	184	20	40	11	0.42	5.32	16.52	3	43	Female	Mexican American	9-11th Grade	1.22	No	Yes	Yes	2	165	6838.179172
658	113983	1	-3.24407777185389	119	97	210	14	13	15	0.77	0.73	8.04	5.4	66	Female	Non-Hispanic White	College Graduate or above	5	No	No	No	2	172	61420.1590115
659	113992	1	-2.0682409779794	125	170	180	21	33	13	0.83	1.28	46.54	6.8	35	Male	Non-Hispanic White	Some College	4.14	No	No	No	1	159	42643.2719805
660	113994	0	-2.93893154033231	102	59	217	23	30	19	0.9	0.73	3.2	4.1	43	Male	Other Hispanic	Less Than 9th Grade	2.8	No	No	No	3	156	13429.023579
661	113998	1	-3.4234197097984	97	142	214	20	24	17	0.68	0.98	10.39	5.8	53	Female	Non-Hispanic White	Some College	5	Yes	No	No	2	149	45724.3972955
662	114015	1	-2.43067533578058	94	93	204	15	13	18	1.31	0.53	8.15	5.3	62	Male	Non-Hispanic White	High School Grad	3.12	Yes	No	Yes	1	149	14934.0144395
663	114021	0	-2.1501755267855	100	136	182	18	16	11	0.82	6.02	5.93	4.5	63	Male	Non-Hispanic White	9-11th Grade	1.22	Yes	No	No	1	157	9553.37606
664	114030	0	-2.37406952309359	92	32	177	16	10	15	0.81	0.63	6.34	2.5	28	Female	Non-Hispanic Black	Some College	2.4	Yes	No	No	2	156	4301.9949125
665	114039	1	-2.44683328038141	91	102	197	21	18	12	1.22	3.61	17.85	6.3	62	Male	Non-Hispanic Black	9-11th Grade	1.84	Yes	Borderline	Yes	1	172	4413.8671665
666	114048	0	-2.64384965139485	99	49	138	15	11	21	0.77	0.5	13.16	4.3	30	Female	Non-Hispanic White	College Graduate or above	2.3	No	No	No	1	156	33180.271963
667	114057	1	-2.3412912197656	102	78	101	19	31	9	0.63	2.68	23.51	5.3	25	Female	Other Hispanic	Some College	0.56	No	No	No	2	160	11736.604562
668	114062	1	-2.10481321930268	82	76	160	13	8	12	0.63	1.19	8.53	4.2	33	Female	Other Race	Some College	0.82	No	No	No	1	170	2971.9366935
669	114068	0	-1.54600842091686	87	40	154	15	14	9	0.77	0.36	9.82	2.8	32	Female	Non-Hispanic White	High School Grad	1.73	Yes	No	Yes	1	150	15895.596102
670	114078	0	-2.37456065197993	106	76	155	12	9	11	0.46	0.63	11.16	4.6	32	Female	Other Race	College Graduate or above	3.66	No	No	No	1	154	7761.473209
671	114092	0	-2.85611377433695	90	224	190	20	22	14	1.16	3.88	3.59	8	39	Male	Non-Hispanic White	Some College	0.49	Yes	No	Yes	2	165	51562.9539435
672	114099	0	-1.914479250221	96	58	178	23	20	11	0.67	0.68	4.31	4.3	33	Female	Non-Hispanic White	College Graduate or above	0.6	No	No	No	2	164	11562.725987
673	114101	0	-2.93942744898791	105	78	180	23	17	17	0.98	3.43	4.84	7.1	46	Male	Other Hispanic	High School Grad	0.1	Yes	No	Yes	1	163	46156.7032045
674	114106	1	-1.99819680726097	185	167	280	12	9	24	0.79	1.31	8	4	75	Female	Non-Hispanic White	Some College	2.8	No	Yes	Yes	2	156	9210.3794785
675	114110	0	-1.48503824243559	98	96	141	19	27	10	0.89	3.47	7.57	5.5	26	Male	Mexican American	Some College	2.82	Yes	No	No	2	160	15514.1220675
676	114117	0	-2.39802131525168	102	144	248	22	17	13	0.81	1.09	2.94	2.9	54	Female	Non-Hispanic White	Some College	5	No	No	No	2	165	33870.421738
677	114125	0	-2.94876188906141	104	74	203	16	13	15	0.85	5.94	10.05	5.3	68	Female	Non-Hispanic White	High School Grad	2.88	Yes	No	No	1	157	26288.7581925
678	114141	0	-2.93436065732728	111	122	240	20	24	11	0.84	1.78	9.71	6	60	Male	Other Race	College Graduate or above	5	No	No	No	2	164	5431.3701815
679	114148	0	-2.37454916008671	108	72	181	26	20	17	0.7	2.88	10.11	4.4	78	Female	Non-Hispanic White	Some College	2.72	Yes	No	Yes	1	149	14006.048422
680	114167	0	-2.93942830582862	88	77	131	20	19	10	0.83	0.44	3.72	4.6	26	Female	Non-Hispanic White	Some College	3.29	No	No	No	2	165	4689.7299705
681	114168	1	-2.3460017763358	104	340	191	54	100	24	1.29	1.71	27.09	5.5	25	Male	Non-Hispanic White	High School Grad	1.66	No	No	No	2	152	15480.178741
682	114178	0	-1.17347547162066	98	71	223	30	38	12	1.13	3.16	9.43	5.7	51	Male	Non-Hispanic Black	College Graduate or above	2	Yes	No	No	1	171	4179.892872
683	114179	1	-2.37425421462219	220	136	136	17	16	15	1.13	5.9	16.11	8.1	69	Male	Non-Hispanic Black	Some College	5	No	Yes	Yes	1	152	2507.490935
684	114220	0	-2.62899486622875	88	102	192	16	16	14	1.06	0.73	6.4	6.6	22	Male	Non-Hispanic Black	9-11th Grade	1.2	Yes	No	No	2	167	4663.9431755
685	114228	1	-2.17536937742258	100	161	225	28	35	13	0.99	10.07	21.59	6.8	22	Male	Non-Hispanic White	Some College	1.24	No	No	No	2	162	38175.084205
686	114231	0	-2.48291765964616	107	60	229	23	15	12	0.73	2.02	5.83	5.7	57	Female	Other Race	College Graduate or above	5	No	No	No	2	153	8026.85864
687	114243	1	-2.42115762774372	133	73	146	16	13	25	1.2	2.46	16.93	6.8	78	Female	Non-Hispanic White	Some College	2.43	No	Yes	Yes	1	157	26803.760084
688	114244	1	-3.22734803557475	95	64	190	20	17	14	0.84	2.97	8.61	5.5	24	Male	Mexican American	College Graduate or above	1.82	No	No	No	2	161	20919.100671
689	114260	0	-1.63226731536628	101	53	136	14	9	13	0.91	0.62	3.23	4.3	41	Male	Non-Hispanic Black	Some College	0.72	Yes	No	Yes	1	168	4473.8651115
690	114261	1	-2.1130166996374	188	186	202	10	9	43	2.92	4.17	5.94	5.2	64	Female	Non-Hispanic White	Some College	1.66	Yes	Yes	Yes	2	168	7701.2699175
691	114272	0	-1.61827882275968	88	40	133	16	10	10	0.86	0.45	5.88	3	27	Female	Non-Hispanic Black	High School Grad	0.04	Yes	No	No	1	168	6514.329317
692	114274	1	-2.37571685489355	106	114	185	24	25	12	0.91	0.99	21.74	5	54	Female	Mexican American	College Graduate or above	3.59	No	No	No	2	171	9844.8879975
693	114291	1	-2.36025849208981	348	81	212	28	61	12	0.81	6.31	6.79	6.1	42	Male	Non-Hispanic Black	Some College	1.54	No	Yes	No	1	172	9620.758583
694	114293	1	-1.49234300134321	117	99	185	17	21	16	0.62	5.16	17.62	6.1	54	Male	Other Hispanic	9-11th Grade	1.6	No	No	Yes	2	168	4122.096663
695	114294	0	-3.20719251114981	146	57	158	14	11	14	0.83	3.93	13.85	5.2	28	Female	Non-Hispanic White	High School Grad	1.42	No	No	No	1	165	41241.9384105
696	114298	0	-1.30745889282533	105	135	271	16	11	11	0.75	0.61	5.92	4.8	70	Female	Non-Hispanic White	High School Grad	5	Yes	No	Yes	2	168	19142.7679625
697	114303	0	-2.44959185651903	90	142	255	15	13	14	1.06	0.38	3.34	4.8	42	Male	Non-Hispanic Black	9-11th Grade	2.15	Yes	No	No	1	160	7650.9791005
698	114311	0	-3.76802191320813	403	221	231	18	16	27	2.45	0.32	3.08	8.4	58	Male	Non-Hispanic Black	High School Grad	5	Yes	Yes	Yes	2	171	5402.294093
699	114314	1	-2.33805823246463	117	111	146	28	39	12	0.55	8.61	98	4.8	21	Female	Mexican American	High School Grad	1.11	No	No	No	2	161	22350.2610205
700	114324	0	-2.83426933745157	97	96	183	22	22	11	0.7	0.36	5.48	3.5	70	Female	Mexican American	Less Than 9th Grade	0.64	No	No	No	1	154	8233.3719605
701	114340	0	-2.91525609229166	111	80	196	17	33	14	0.75	4.88	19.81	5.4	30	Male	Other Hispanic	High School Grad	3.32	Yes	No	No	2	154	24771.29169
702	114346	0	-2.37541899266346	137	87	167	16	14	15	0.84	6.15	11.93	5.3	74	Female	Non-Hispanic White	College Graduate or above	5	No	Yes	No	1	154	49530.380514
703	114352	1	-2.42342480571372	105	99	206	14	13	16	0.71	0.93	22.28	4.5	55	Female	Other Race	College Graduate or above	3.08	No	No	No	1	164	6263.254657
704	114360	0	-0.671425536479296	97	37	125	14	10	10	0.72	0.38	5.65	2.9	28	Female	Non-Hispanic White	High School Grad	5	No	No	No	2	149	80024.772547
705	114363	1	-2.40862727949546	127	153	128	17	15	29	1.23	0.79	17.66	7	80	Male	Non-Hispanic White	Some College	5	Yes	Yes	Yes	1	167	6844.2891835
706	114374	0	-2.94988822717875	98	52	142	20	14	23	0.86	0.46	4.62	5.7	25	Male	Non-Hispanic White	High School Grad	3.31	Yes	No	No	2	169	60657.266141
707	114387	0	-0.798563218999316	92	58	142	16	16	8	0.69	6.51	7.63	4.2	30	Female	Non-Hispanic White	Some College	0.15	No	No	Yes	1	157	14540.909902
708	114393	0	-1.41352108238808	101	119	213	18	25	13	1.37	1.03	11.48	6.3	23	Male	Non-Hispanic White	Some College	0	Yes	No	No	2	167	10060.296008
709	114403	0	-1.80403590166369	110	67	129	50	15	6	0.73	1.44	7.29	5.5	54	Female	Non-Hispanic Black	High School Grad	0	Yes	Yes	Yes	1	151	10816.3446295
710	114406	1	-2.41249327976213	163	130	155	55	59	17	0.51	2.32	14.49	3.7	60	Female	Mexican American	Less Than 9th Grade	5	No	Yes	Yes	2	161	4040.0620325
711	114407	1	-2.11380131482397	167	138	200	17	20	12	0.64	2.98	5.39	5.1	66	Male	Mexican American	9-11th Grade	1.49	Yes	Yes	Yes	1	155	2225.4089145
712	114417	0	-2.61152559718609	96	161	163	22	35	18	1.06	2.14	27	5.7	42	Male	Non-Hispanic Black	Some College	5	No	No	Yes	2	150	4036.5761365
713	114422	1	-2.3782109752935	115	171	227	26	34	12	0.92	2.99	21.06	5.6	38	Female	Mexican American	Some College	1.27	Yes	No	No	2	159	8180.019108
714	114423	1	-2.38145906714247	153	129	170	27	28	14	0.73	0.69	23.5	6	63	Female	Other Race	College Graduate or above	5	No	Yes	No	1	153	5006.068283
715	114427	0	-0.529931148267661	86	89	175	15	12	17	1.16	1.52	4.96	5.2	48	Female	Non-Hispanic Black	High School Grad	1.17	Yes	No	Yes	1	151	8480.141964
716	114430	0	-3.5317080426184	93	138	176	11	8	11	0.85	3.63	3.64	3.6	36	Female	Non-Hispanic White	College Graduate or above	5	No	No	No	2	166	34424.234707
717	114462	1	-2.37478817070474	125	137	175	14	12	13	0.69	15.04	19.92	4.8	74	Female	Non-Hispanic White	Some College	0.79	No	No	No	2	156	9343.2497015
718	114467	1	-0.710612579071567	116	57	199	24	20	17	0.83	2.1	2.58	3.9	52	Male	Mexican American	9-11th Grade	0.02	Yes	No	Yes	1	149	10803.279843
719	114478	0	-2.37407296255751	92	68	126	18	14	7	0.63	0.11	2.78	4.9	30	Female	Mexican American	Some College	2.11	No	No	No	2	152	6457.883981
720	114481	0	-2.37027914053604	124	67	129	14	14	18	0.87	31.28	6.24	4.7	50	Male	Non-Hispanic White	Some College	2.03	No	Yes	Yes	1	162	6872.13868
721	114483	0	-3.84520726724601	117	140	174	17	23	17	0.56	3.87	15.41	5.7	69	Female	Non-Hispanic White	College Graduate or above	3.87	No	No	Yes	1	158	40351.673404
722	114491	0	-2.37406970271743	108	51	171	16	15	15	1.18	2.17	22.44	6	63	Male	Non-Hispanic Black	High School Grad	0.15	No	No	No	2	154	2521.064035
723	114493	1	0.563370510959673	179	83	150	12	10	16	0.85	37.54	12.58	5.3	45	Female	Non-Hispanic White	Some College	0.56	Yes	No	Yes	2	149	18074.078327
724	114505	0	-2.3870793370893	105	68	158	15	11	12	0.78	0.54	7.95	6	41	Female	Other Race	High School Grad	1.49	No	No	No	1	166	9615.5820005
725	114507	1	-2.36549349526891	118	148	151	30	32	9	0.54	3.99	26.2	3.9	46	Female	Mexican American	Less Than 9th Grade	0.64	No	No	No	2	160	8619.066038
726	114520	0	-2.37420907862243	103	62	196	14	7	11	0.74	2.4	11.81	5.6	43	Female	Non-Hispanic Black	High School Grad	1.61	No	No	No	1	150	5693.897244
727	114523	0	-2.38563358132645	88	45	166	16	10	6	0.53	3.42	4.24	4	38	Female	Mexican American	Less Than 9th Grade	1.49	No	No	No	1	151	6371.7388075
728	114527	0	-2.99789834273595	95	91	243	24	27	16	0.65	0.45	8.92	4.5	55	Female	Other Hispanic	High School Grad	2.61	Yes	No	No	1	156	13361.886137
729	114532	1	-2.37406947591722	297	60	122	23	13	11	0.72	5.83	20.84	4.6	68	Female	Non-Hispanic White	9-11th Grade	1.77	Yes	Yes	Yes	1	167	4651.2090615
730	114535	1	-2.46826785760701	107	68	150	10	11	22	1.49	0.38	11.21	7.7	80	Male	Non-Hispanic White	High School Grad	5	Yes	No	Yes	2	159	7748.2974545
731	114539	1	-2.39034428286692	94	61	149	17	14	15	1.04	6.14	5.89	7.3	69	Female	Non-Hispanic Black	College Graduate or above	2.22	Yes	No	Yes	1	167	1795.0765485
732	114542	0	-2.02564682281336	105	43	187	15	5	5	0.68	7.72	2.37	4.2	45	Female	Non-Hispanic White	9-11th Grade	0.72	Yes	No	No	2	151	9333.04048
733	114546	0	-2.3710559862945	108	60	207	12	14	16	0.71	1.18	27.34	4.4	45	Female	Mexican American	9-11th Grade	1.66	No	No	No	1	168	7642.4329875
734	114547	1	-3.23183776675125	151	228	158	17	17	26	1.34	0.74	25.77	9.5	64	Male	Non-Hispanic White	Some College	1.65	Yes	Borderline	Yes	2	150	5673.810827
735	114553	0	-2.91026157677494	80	140	133	28	23	10	0.58	5.84	17.38	2.6	43	Female	Non-Hispanic Black	High School Grad	2.15	Yes	No	No	1	160	13338.5422025
736	114576	0	-3.26760793840236	90	50	160	14	12	12	0.84	0.11	3.38	3.6	35	Female	Non-Hispanic White	Some College	3.69	Yes	No	No	2	159	23758.453393
737	114586	0	-2.39975391504724	102	77	161	21	18	15	0.67	0.81	14.61	5.3	64	Female	Non-Hispanic White	Some College	2.82	No	No	No	2	158	34095.841348
738	114589	1	-2.34597648034359	132	122	131	16	13	19	1.16	3.17	8.83	9	80	Male	Non-Hispanic White	High School Grad	4.35	Yes	No	No	2	151	3892.584059
739	114608	1	-2.38697804051172	310	555	236	14	22	13	0.93	6.91	16.52	5	49	Male	Mexican American	9-11th Grade	3.85	Yes	Yes	Yes	2	152	7426.182789
740	114610	0	-2.96377907629716	100	131	177	27	22	23	0.85	3.43	6.35	5.7	38	Male	Mexican American	9-11th Grade	0.87	Yes	No	No	1	151	17119.9798475
741	114620	0	-2.37451055057356	103	110	168	21	17	10	0.87	2.89	8.01	4.1	51	Female	Non-Hispanic White	College Graduate or above	4.97	No	No	No	3	156	54183.901708
742	114622	1	-2.53469919030941	118	85	160	22	29	15	1.25	1.21	12.24	5.7	72	Male	Non-Hispanic White	Some College	4.14	Yes	No	Yes	1	151	23363.4969055
743	114631	0	-2.40110746068067	104	77	178	14	10	11	0.72	2.94	6.51	5	37	Female	Non-Hispanic White	College Graduate or above	1.63	No	No	No	2	163	25319.2051625
744	114632	1	-0.530685984644859	118	94	154	36	70	11	0.9	13.2	8.81	6.8	49	Female	Non-Hispanic White	Some College	0.82	Yes	No	Yes	2	162	18734.40957
745	114633	1	-2.37994483494725	102	119	122	17	17	9	0.57	4.64	12.24	4.3	35	Female	Other Hispanic	College Graduate or above	3.66	No	No	No	1	153	16438.277901
746	114634	0	-3.79203255086515	99	42	150	16	8	8	0.58	1.23	4.72	3.9	32	Female	Non-Hispanic White	College Graduate or above	5	No	No	No	1	171	22047.984841
747	114637	1	-2.85874822531304	274	155	190	15	19	17	0.46	8.55	12.44	3.1	59	Female	Mexican American	9-11th Grade	0.4	No	Yes	Yes	2	162	11454.678235
748	114638	1	-1.41395810102145	315	1407	224	25	28	12	0.87	7	24.07	7.1	43	Male	Other Hispanic	Less Than 9th Grade	2.04	Yes	Yes	Yes	2	166	9453.9359925
749	114641	0	-3.76802146518993	93	33	162	18	14	16	0.74	1.24	2.83	5	26	Female	Other Race	Some College	3.88	No	No	No	1	159	10164.7234885
750	114645	1	-2.38706668378686	112	154	196	10	10	18	0.74	6.79	6.32	4.5	45	Female	Mexican American	9-11th Grade	1.64	Yes	Yes	Yes	2	162	13799.620364
751	114651	0	-3.78271885943902	110	180	185	18	17	10	0.76	13.08	40.89	5.1	31	Female	Mexican American	College Graduate or above	4.56	Yes	No	No	1	155	13102.263128
752	114652	0	-2.5810953698306	95	78	152	64	27	13	1.03	2.98	3.54	6	23	Male	Non-Hispanic White	High School Grad	1.22	No	No	No	1	164	86031.9475155
753	114658	0	-2.3941458169424	99	57	129	37	42	16	0.89	1.58	5.17	4.2	46	Male	Non-Hispanic White	Some College	2.41	Yes	No	No	1	167	21976.850023
754	114676	1	-2.48072473313846	197	298	217	23	32	13	0.88	2.25	30.48	6.9	55	Male	Other Race	Some College	2.44	Yes	No	Yes	2	170	2607.0587835
755	114682	1	-2.48293379713621	97	109	167	18	17	12	0.89	1.08	12.68	5.3	56	Female	Non-Hispanic Black	Some College	4.61	No	No	No	3	156	8489.4640755
756	114688	0	-1.37740334664928	93	33	133	16	12	12	0.76	0.29	3.05	5.2	28	Female	Non-Hispanic Black	Some College	1.13	Yes	No	No	2	172	13898.9973995
757	114690	0	-2.37406953617257	108	42	164	17	7	9	0.79	1.4	10.7	4.2	41	Female	Non-Hispanic Black	High School Grad	0.55	No	No	No	1	166	15004.015957
758	114696	1	-2.37166213593898	104	35	162	31	36	16	0.92	5.39	17.65	4.2	36	Male	Non-Hispanic White	High School Grad	2.64	No	No	No	1	149	27303.7871705
759	114703	1	-2.3859595702403	123	108	165	19	18	18	0.83	2.19	9.88	7.2	63	Male	Mexican American	Less Than 9th Grade	1.22	Yes	No	Yes	1	162	3839.0905505
760	114712	1	-2.39345523687746	360	125	158	47	28	12	0.44	10.98	18.17	6.7	39	Female	Other Race	Some College	1.72	Yes	No	No	2	152	24773.546444
761	114724	1	-1.99618237319721	150	76	194	19	21	9	0.94	5.33	41.45	5.1	65	Female	Non-Hispanic Black	High School Grad	1.22	No	Yes	Yes	1	167	2436.958279
762	114731	0	-2.42644145893934	151	119	218	19	18	18	0.72	3.73	13.58	6.7	80	Female	Non-Hispanic White	Some College	1.48	Yes	Yes	No	2	168	7840.9080485
763	114741	1	-2.38175084016446	121	105	244	48	106	12	0.86	1.46	34.78	6.8	27	Male	Mexican American	Less Than 9th Grade	1.52	Yes	No	No	2	170	7801.5964125
764	114744	0	-3.21961127268205	92	112	212	18	13	11	0.85	0.99	5.18	4.6	75	Female	Non-Hispanic Black	Some College	1.06	Yes	No	No	1	163	9537.947976
765	114756	0	-1.42329357940121	80	37	179	11	5	8	1.09	0.53	2.47	6.1	38	Male	Non-Hispanic Black	Some College	0.17	No	No	Yes	1	172	18138.137294
766	114759	0	-2.38600096746099	87	39	156	15	9	14	0.63	0.33	2.24	4.5	25	Female	Other Race	College Graduate or above	0.66	No	No	No	2	162	10425.7852025
767	114762	0	-1.69005408642128	94	74	126	16	14	14	1.11	0.39	3.2	5.4	21	Male	Other Race	High School Grad	0.21	No	No	No	2	166	7169.6511655
768	114775	0	-2.40681818552228	91	68	170	15	10	7	0.63	3.87	4.25	3.1	44	Female	Mexican American	Some College	5	No	No	No	1	155	11971.2664725
769	114782	0	-2.9315560156175	82	44	195	20	15	19	0.92	0.83	3.5	9.4	24	Male	Non-Hispanic White	College Graduate or above	4	No	No	No	1	149	32277.093024
770	114789	1	-2.36363843889661	151	163	133	18	16	24	0.8	5.74	8.41	9.7	57	Male	Non-Hispanic White	9-11th Grade	1.33	Yes	Yes	Yes	1	167	4915.949737
771	114802	1	-2.37705209076806	98	296	166	42	54	7	0.61	1.59	21.16	5.3	41	Female	Mexican American	9-11th Grade	0.8	Yes	No	No	1	151	9051.3013085
772	114808	0	-2.93023535768613	97	43	176	19	16	13	0.73	1.31	10.29	4.4	39	Female	Non-Hispanic White	College Graduate or above	4.47	Yes	No	No	1	164	45883.63559
773	114818	0	-2.37785766226519	120	258	181	17	22	13	0.75	0.75	11.08	6.1	45	Male	Non-Hispanic White	College Graduate or above	0.35	No	No	No	1	166	14180.845689
774	114822	1	-2.37617479613473	143	130	161	19	22	14	0.92	8.09	20.29	8.1	63	Female	Non-Hispanic Black	College Graduate or above	4.16	Yes	No	Yes	1	164	4563.465174
775	114825	0	-2.39942297940087	104	37	199	27	20	17	1.2	0.63	6.47	6.7	47	Male	Non-Hispanic Black	College Graduate or above	3.47	No	No	No	1	164	7575.4529475
776	114834	1	-2.60562298894318	88	57	135	30	29	9	1.12	4.56	6.89	5	21	Male	Non-Hispanic Black	9-11th Grade	2.79	No	No	No	1	165	10425.973108
777	114835	0	-3.76535779491593	88	64	209	14	14	17	0.77	0.7	7.57	4.8	56	Female	Non-Hispanic White	Some College	2.25	No	No	Yes	2	149	17845.7758745
778	114842	0	-2.37853639091879	97	54	155	23	13	19	0.82	1.29	14.02	4.4	80	Female	Non-Hispanic Black	High School Grad	0.91	No	No	Yes	1	163	8538.4885695
779	114849	1	-2.38618347007248	110	115	227	13	9	14	0.92	3.64	11.6	7.7	66	Female	Non-Hispanic Black	Some College	1.02	No	No	Yes	2	157	5803.523237
780	114858	0	-2.40503589698547	107	67	215	26	25	19	1.02	0.8	6.32	4.9	45	Male	Non-Hispanic White	High School Grad	2.21	No	No	No	1	158	44472.749723
781	114868	0	-2.94077308852287	110	85	303	29	15	14	0.92	0.42	3.24	5	39	Female	Other Race	College Graduate or above	4.94	Yes	No	No	2	154	6850.808231
782	114879	0	-2.94177914242851	121	79	144	15	14	20	0.82	0.43	2	4.8	55	Male	Other Race	College Graduate or above	0.48	No	No	No	2	161	3564.65329
783	114889	1	-2.37443624232673	121	149	177	43	56	7	0.62	6.43	25.19	6.1	39	Female	Other Hispanic	Some College	2.65	No	No	No	1	169	33683.5359795
784	114907	1	-2.37617815890332	208	288	312	20	25	11	0.68	8.69	25.96	5.9	36	Female	Mexican American	High School Grad	3.32	No	No	No	2	154	18621.6964525
785	114913	0	-1.16721588838174	111	83	247	17	12	9	0.74	6.24	20.91	4.6	54	Female	Non-Hispanic Black	Some College	1.67	No	No	Yes	1	149	3370.4773985
786	114915	0	-2.37520603877734	100	155	233	16	16	16	0.88	3.42	12.57	4.8	44	Female	Non-Hispanic White	College Graduate or above	5	No	No	No	1	159	79236.2818805
787	114917	0	-2.39449862289853	104	55	205	16	14	17	1.08	1.44	8.84	5.7	75	Male	Non-Hispanic White	High School Grad	1.52	No	No	Yes	1	157	6103.962773
788	114919	1	0.255254970351844	124	82	171	19	20	16	0.77	3.01	71.25	6.1	58	Female	Non-Hispanic Black	9-11th Grade	2.15	No	No	No	1	160	8835.5241145
789	114929	0	-2.13013324251565	101	25	161	18	17	15	0.85	0.28	3.47	4.8	43	Male	Non-Hispanic White	Some College	4.68	No	No	No	1	161	41945.657667
790	114934	0	-3.23004212358445	137	113	248	26	33	19	1.38	0.44	10.78	7.6	50	Male	Non-Hispanic White	High School Grad	1.02	No	No	No	2	149	31633.123957
791	114935	0	-2.40793059413627	101	99	219	18	16	12	0.66	2.81	5.31	4.2	56	Female	Non-Hispanic White	Some College	4.41	No	No	No	1	153	77235.9907825
792	114940	0	-1.12952415944935	97	243	294	14	21	13	1	3.71	11.9	3.4	39	Male	Non-Hispanic White	Some College	1.18	No	No	Yes	1	155	10719.6955435
793	114950	1	-1.4383391994594	122	97	184	19	16	10	1.36	13.52	24.16	6.1	78	Male	Non-Hispanic Black	9-11th Grade	1.46	Yes	No	No	1	163	3920.757838
794	114966	0	0.338676317044369	96	56	150	15	10	7	0.94	0.44	4.29	4.7	22	Male	Non-Hispanic Black	Some College	3.4	No	No	No	2	162	20072.042223
795	114970	0	-2.39121483345682	110	50	166	18	17	10	0.77	31.46	29.61	5.6	34	Female	Non-Hispanic White	Some College	4.08	No	No	No	1	149	18985.7672365
796	114978	0	-2.2976174192226	95	87	197	15	10	10	0.73	9.59	5.84	4.6	22	Female	Non-Hispanic White	College Graduate or above	4.62	No	No	No	1	166	70398.2695155
797	114984	0	-1.57033664496631	99	58	218	15	10	11	0.56	5.74	5.32	5.6	31	Female	Other Race	College Graduate or above	2.72	No	No	No	2	152	8251.579982
798	114986	1	-2.39760918208245	169	195	171	30	31	22	0.89	19.75	50.67	8.6	42	Female	Non-Hispanic White	College Graduate or above	5	No	Yes	Yes	2	151	19507.867936
799	114989	1	-2.4982513976723	105	85	133	24	30	15	0.92	0.97	12.46	5.6	56	Male	Non-Hispanic White	College Graduate or above	0.8	Yes	No	No	2	159	31468.689054
800	114993	1	-2.88847955655373	114	55	129	15	21	13	0.69	3.42	17.57	4.5	36	Female	Non-Hispanic White	Some College	1.51	No	No	No	1	158	14397.727085
801	114995	1	-2.37940729943887	112	80	143	21	16	18	0.5	1.57	6.75	2.3	62	Female	Mexican American	High School Grad	1.94	No	No	No	2	165	7003.3754165
802	114997	0	-2.99382068277718	110	84	200	22	23	12	1.01	0.73	4.97	6.7	41	Male	Non-Hispanic White	High School Grad	2.89	No	No	No	2	166	52130.5535435
803	115005	0	-2.40293059968547	98	85	241	18	17	23	1.23	1.58	10.09	7.2	52	Male	Mexican American	Less Than 9th Grade	2.02	No	No	No	2	154	5947.1709395
804	115006	0	-2.37414264709562	89	60	83	17	15	6	0.68	1.02	4.18	3.4	29	Female	Non-Hispanic White	Some College	3.98	No	No	No	2	159	24984.27432
805	115012	0	-2.37411889556889	174	298	239	6	8	57	10.96	13.23	9.25	6.6	72	Female	Other Race	College Graduate or above	4.12	No	Yes	Yes	2	155	3740.139756
806	115030	1	-2.41768709646521	91	109	170	15	12	19	0.57	5.21	7.15	4.5	68	Female	Mexican American	College Graduate or above	0.69	Yes	No	No	2	162	9922.5099905
807	115034	1	-2.39000764502734	117	107	184	27	30	8	0.74	3.14	13.56	6.5	29	Female	Non-Hispanic White	College Graduate or above	3.84	No	No	No	3	156	42138.394672
808	115042	0	-3.21266426662365	101	67	165	21	18	11	1.16	6.94	7.97	5.5	45	Male	Non-Hispanic Black	College Graduate or above	3.4	No	Borderline	No	2	166	5866.6161115
809	115046	0	-2.01900752641641	101	94	216	26	37	13	1.03	0.8	7.08	6.8	52	Male	Non-Hispanic Black	College Graduate or above	4.9	No	No	No	1	153	9391.5437195
810	115055	0	-2.95421812500337	97	102	164	17	12	16	0.69	2.68	11.17	4.9	38	Female	Mexican American	Less Than 9th Grade	0.33	No	No	No	2	162	16892.0040935
811	115074	0	-3.24545352742188	96	45	165	29	30	8	0.85	0.38	2.41	5.4	54	Male	Non-Hispanic White	College Graduate or above	3.98	No	No	No	2	167	34518.6238875
812	115085	1	-0.281817486803115	183	102	161	20	24	13	0.99	0.62	13.01	4.5	63	Male	Non-Hispanic White	Some College	1.4	Yes	Yes	Yes	1	167	3370.6350585
813	115089	0	-2.11959034836349	47	92	196	24	15	8	0.76	30.77	3.34	3.6	59	Female	Other Race	Some College	5	Yes	No	Yes	2	157	10493.7886075
814	115100	0	-2.37542888346371	103	78	196	16	13	20	1.09	2.07	11.23	4.3	60	Male	Non-Hispanic Black	High School Grad	2.47	No	No	No	2	172	4616.965051
815	115126	0	-3.30582281969113	96	158	156	13	14	25	0.92	5.87	3.97	6.9	59	Male	Non-Hispanic White	Some College	2.65	Yes	Borderline	Yes	1	162	10603.2211795
816	115127	0	-0.616802066928265	107	85	190	17	16	10	1.01	5.37	4.96	4.9	49	Male	Other Race	9-11th Grade	0.73	Yes	No	No	1	167	5504.3156565
817	115146	0	-2.38036612234924	106	158	140	32	37	17	1.11	0.53	19.78	5.8	80	Male	Non-Hispanic White	College Graduate or above	5	Yes	No	Yes	3	156	10788.644185
818	115151	1	-1.95145258215852	152	162	149	38	54	17	1.31	4.46	29.47	5.3	60	Male	Non-Hispanic White	Some College	2.47	Yes	Yes	Yes	1	158	41413.1389755
819	115156	0	-2.40718346173003	95	69	152	18	15	23	1.04	2.1	13.06	6.7	61	Male	Other Race	College Graduate or above	5	No	Yes	Yes	1	169	6526.0851005
820	115161	0	-1.43166266916003	96	101	279	15	12	18	1.27	2.02	9.15	8.7	69	Male	Non-Hispanic Black	College Graduate or above	1.75	Yes	No	No	2	170	2076.2841735
821	115189	0	-2.97173183517172	107	186	288	19	14	17	1.04	1.17	6.46	6.2	70	Male	Non-Hispanic White	College Graduate or above	4.56	Yes	No	No	1	157	4883.6550235
822	115190	0	-2.12149149157038	106	92	168	24	25	10	0.94	16.67	9.64	8.4	62	Male	Non-Hispanic Black	High School Grad	0.94	Yes	No	No	2	170	2266.884438
823	115192	1	-2.37552142344432	123	122	221	18	17	14	0.7	3.09	8.24	4.1	67	Female	Non-Hispanic White	High School Grad	2.32	No	No	No	2	151	17700.2189845
824	115202	0	-2.37508099314858	108	178	234	22	18	14	0.71	4.18	11.96	5.4	80	Female	Other Race	Less Than 9th Grade	1.56	No	No	No	2	149	8330.2809315
825	115210	1	-2.47088050884575	105	136	166	41	29	15	0.66	2.72	6.49	6.6	66	Male	Other Hispanic	Some College	2.2	Yes	No	No	2	167	1984.94479
826	115217	1	-1.6555950711863	102	246	260	20	20	22	0.85	1.51	19.74	3.7	72	Female	Non-Hispanic White	Some College	1.25	Yes	No	Yes	2	151	7085.7909925
827	115218	0	-2.87832980715304	98	96	170	24	12	21	1.23	2.37	8.67	7.3	69	Male	Non-Hispanic Black	Some College	5	Yes	No	Yes	1	161	4256.768326
828	115220	0	-2.39749184483493	102	155	164	21	25	12	0.91	7.99	28.77	5.1	21	Male	Non-Hispanic Black	Some College	3.05	No	No	No	2	152	6583.636099
829	115229	0	-1.82623126267288	103	110	156	12	12	10	0.64	2.18	15.68	4.9	20	Female	Non-Hispanic White	Some College	1.77	Yes	No	No	2	164	14103.0819275
830	115230	0	-2.97531216187494	99	59	263	24	20	14	0.82	0.48	2.21	5.4	49	Male	Non-Hispanic White	College Graduate or above	5	No	No	No	1	171	19193.3012365
831	115238	0	-2.93890412906705	117	133	218	15	10	8	0.93	1.21	15.51	4.2	47	Female	Other Race	College Graduate or above	5	Yes	No	No	1	164	49132.1752515
832	115254	0	-2.38680998206321	126	80	98	21	4	24	1.24	2.64	280.53	5.1	66	Male	Non-Hispanic Black	High School Grad	0.91	Yes	Yes	No	2	156	1308.8290505
833	115257	0	-1.99784534977447	107	166	214	15	10	10	0.77	0.79	7.78	4.3	39	Female	Non-Hispanic White	College Graduate or above	4.07	Yes	No	Yes	2	157	80429.7738985
834	115258	1	-2.3926628794303	94	96	182	13	8	8	0.79	4.28	71.33	4.9	23	Female	Other Hispanic	College Graduate or above	2.93	No	No	No	2	150	9487.249102
835	115266	0	-2.39223680435199	164	110	168	18	11	18	0.82	0.37	9.82	4.4	80	Male	Non-Hispanic White	High School Grad	1.52	Yes	Borderline	No	2	159	5835.903204
836	115272	0	-0.618478950274507	88	187	199	20	25	20	0.96	1.72	24.5	5.9	58	Male	Non-Hispanic White	Some College	3.08	No	No	No	2	158	35193.731104
837	115280	0	-2.37406952309359	102	39	181	14	14	17	0.82	2.45	8.1	5.4	25	Male	Other Race	College Graduate or above	5	No	Borderline	No	1	154	12629.726352
838	115283	1	-2.38848756446677	270	172	235	11	17	21	0.58	0.36	7.73	3.6	55	Male	Other Race	Some College	5	No	Yes	No	1	171	5064.475235
839	115290	0	-2.3112845903732	95	130	228	21	16	8	0.76	0.11	4.13	4.3	60	Male	Non-Hispanic White	College Graduate or above	5	Yes	No	Yes	1	159	52382.5077935
840	115294	0	-2.58129576493722	99	76	211	12	10	12	0.64	0.5	3.87	4.1	34	Female	Non-Hispanic White	Some College	5	Yes	No	No	1	149	24751.795002
841	115295	1	-2.07187149431476	90	48	119	13	13	18	0.8	0.88	14.69	5.5	41	Male	Non-Hispanic Black	High School Grad	0.27	Yes	Yes	Yes	1	150	2595.099127
842	115307	0	-2.38924748671902	100	57	168	19	14	12	0.84	1.47	10.28	5.1	29	Female	Non-Hispanic White	College Graduate or above	3.75	No	No	No	1	151	34329.222778
843	115308	1	-2.39608212535469	101	235	213	17	24	13	0.73	1.35	21.84	7.5	41	Male	Other Race	College Graduate or above	4.78	No	No	No	2	165	3340.767861
844	115309	0	-2.0232268749136	100	59	154	26	19	13	0.88	0.47	8.96	5.8	71	Male	Other Race	College Graduate or above	5	No	Yes	No	2	163	4952.344248
845	115313	1	-2.35560477367321	100	50	197	12	10	11	0.71	15.91	6.99	5.1	59	Female	Non-Hispanic Black	Some College	3.29	No	No	No	1	170	6154.62035
846	115317	0	-2.41110980239157	103	136	191	21	29	12	0.76	2.33	12.26	5.1	39	Male	Other Hispanic	Some College	2.88	Yes	No	No	2	160	14848.1863415
847	115323	0	-2.01979249953763	91	40	184	18	13	11	0.8	0.31	3.56	4.1	43	Female	Other Hispanic	College Graduate or above	5	No	No	No	3	156	17573.324862
848	115331	0	-3.79192239629775	100	155	172	19	35	16	0.8	0.51	6.34	4.3	50	Female	Non-Hispanic White	9-11th Grade	5	Yes	No	Yes	1	164	46829.7509245
849	115332	0	-3.79759565216642	94	44	243	19	12	15	0.64	0.67	2.6	3.8	51	Female	Non-Hispanic White	College Graduate or above	5	No	No	No	1	170	72457.938422
850	115338	0	-2.00248260690564	95	31	171	21	12	12	0.71	1.39	8.32	4.4	49	Female	Non-Hispanic White	Some College	5	Yes	No	No	2	164	20851.8550035
851	115342	0	-2.38887298308364	101	63	183	17	20	14	0.79	2.23	7.13	5.6	36	Male	Mexican American	9-11th Grade	1.37	No	No	No	1	172	16603.634327
852	115350	0	-1.51718216099837	91	82	184	13	16	9	0.7	14.79	10.14	4.3	23	Female	Other Hispanic	College Graduate or above	5	No	No	No	2	159	9811.85788
853	115354	1	-2.16484606529731	91	45	151	12	13	7	0.59	1.1	9.62	4	34	Female	Non-Hispanic White	College Graduate or above	1.78	Yes	No	No	2	149	49152.426489
854	115355	0	-2.01638625261411	114	188	212	14	13	18	1.14	2.26	10.26	5.7	46	Male	Non-Hispanic White	High School Grad	1.27	Yes	No	No	1	157	14456.137627
855	115365	0	-1.6296357066988	93	43	160	16	13	11	0.85	1.39	5.83	3.6	38	Female	Non-Hispanic White	College Graduate or above	5	No	No	No	1	150	16823.9957645
856	115374	0	-2.39725004431076	100	85	185	12	8	8	0.66	1.66	5.94	3.9	42	Female	Non-Hispanic White	High School Grad	0.63	Yes	No	No	2	158	19105.083863
857	115375	0	-3.82434348993572	87	131	172	20	14	11	1.09	1.13	1.89	6.4	36	Male	Non-Hispanic White	College Graduate or above	5	No	No	No	1	163	61006.30893
858	115380	0	0.21530179590577	126	31	243	24	31	12	0.93	5.43	27.85	6.7	48	Male	Non-Hispanic Black	High School Grad	4.22	No	No	Yes	1	150	3478.5507405
859	115390	0	-2.93983872105892	90	68	207	21	21	8	0.69	1.98	5.46	5.4	45	Female	Non-Hispanic White	College Graduate or above	4.6	No	No	No	2	151	19856.9593685
860	115396	1	-2.38402363836717	97	150	143	27	26	21	1	1.94	23.41	6	68	Male	Non-Hispanic White	Some College	5	Yes	No	Yes	1	165	51275.972196
861	115401	0	-2.93423561700844	89	81	209	24	30	15	0.95	2.08	8.18	6.8	32	Male	Non-Hispanic Black	Some College	1.74	No	No	No	1	172	11348.030847
862	115402	1	-2.40065577086072	107	73	205	20	22	16	0.61	13.58	14.03	4.5	63	Female	Mexican American	9-11th Grade	1.35	No	No	No	1	154	6323.0020465
863	115406	0	-2.93670105025761	93	41	158	18	10	10	0.68	6.88	4.33	3.9	21	Female	Non-Hispanic Black	High School Grad	2.37	No	No	No	1	158	9631.29182
864	115407	1	-2.02445525222605	153	167	179	17	10	14	0.62	1.03	12.56	4.2	73	Female	Other Hispanic	9-11th Grade	1.76	No	Yes	Yes	1	149	3902.5181825
865	115417	0	-2.96685065313181	117	111	174	83	82	16	0.67	0.29	31.67	7.6	65	Male	Non-Hispanic White	High School Grad	1.45	Yes	No	Yes	1	155	61882.258077
866	115421	0	-2.85971428323354	93	69	246	23	10	10	0.8	1.26	2.99	7.7	63	Female	Non-Hispanic Black	9-11th Grade	0.72	Yes	No	No	3	156	4901.030033
867	115423	1	-1.04569034571882	88	154	172	14	19	14	1.06	0.34	16.29	5.3	22	Male	Non-Hispanic Black	Some College	3.75	No	No	No	1	152	11734.1305235
868	115440	0	-2.37411719541361	82	173	178	37	19	28	1.14	1.63	11.07	5.2	80	Female	Non-Hispanic White	High School Grad	1.48	No	No	No	2	159	23411.6386475
869	115442	0	-2.43924108247995	99	61	145	20	11	9	0.78	1.86	4.93	3.7	80	Female	Non-Hispanic White	9-11th Grade	2.88	No	No	No	1	158	11767.194466
870	115443	1	-1.69045577234817	239	195	203	16	28	13	0.42	5.57	11.57	2.8	39	Female	Mexican American	Less Than 9th Grade	0.25	No	Yes	No	2	160	9437.068705
871	115444	1	-1.90582596549362	96	54	171	15	10	11	0.8	15.57	38.05	7.3	30	Female	Non-Hispanic Black	Some College	2.49	No	No	No	2	170	7430.327693
872	115450	1	-1.99411427206647	90	56	154	15	5	11	0.56	2.28	11.31	6.7	26	Female	Other Race	Some College	2.38	Yes	No	No	2	155	4482.911296
873	115455	0	-2.38079502542389	177	63	144	16	15	12	0.6	0.93	7.98	4.2	41	Female	Non-Hispanic Black	Some College	3.5	No	Yes	Yes	2	149	11187.502465
874	115458	1	-1.51556238134461	156	175	203	31	33	17	0.74	0.81	14.21	4	63	Female	Mexican American	Some College	0.82	No	Yes	Yes	2	155	2616.88493
875	115469	1	-2.41134960336419	151	114	94	20	26	15	1.02	2.99	36.83	6.5	57	Male	Non-Hispanic White	College Graduate or above	2.79	No	Yes	No	2	155	27750.3151865
876	115471	0	-2.94691887567537	91	16	156	15	10	10	0.52	0.27	2.4	2.9	39	Female	Non-Hispanic Black	High School Grad	1.07	Yes	No	No	2	166	6922.662039
877	115478	1	-2.41311899290094	132	264	288	14	11	20	0.76	9.91	10.41	7.7	74	Female	Non-Hispanic White	Some College	2.99	No	No	No	2	162	47287.075738
878	115479	0	-2.40841993592138	95	50	212	21	18	12	0.7	0.52	2.5	3.5	55	Female	Other Race	High School Grad	4.86	No	No	No	2	165	6296.7198
879	115485	0	-2.3744784077082	110	49	182	20	21	20	1.28	1.24	7.33	7.6	54	Female	Non-Hispanic Black	Some College	1.17	Yes	No	Yes	1	168	4590.9993655
880	115487	0	-3.22463387984558	96	88	199	19	28	20	0.99	2.1	9.32	6.8	28	Male	Non-Hispanic White	College Graduate or above	5	No	No	No	2	156	14684.9646565
881	115503	1	-2.37457354208265	106	105	161	15	14	14	1.35	2.03	25.83	5.3	72	Male	Non-Hispanic Black	College Graduate or above	3.62	Yes	Yes	Yes	1	167	2100.192793
882	115521	1	-2.39338740746457	113	91	190	13	11	27	1.06	7.3	9.46	10.6	70	Female	Non-Hispanic White	Some College	2.06	No	No	Yes	2	164	13629.071652
883	115532	1	-2.3612037443861	215	255	312	52	61	11	0.64	11.63	24.6	5.8	36	Female	Mexican American	Some College	3.32	Yes	Yes	No	2	154	14226.867894
884	115546	1	-2.387485659156	120	398	281	21	27	14	0.65	3.96	18.52	5.4	56	Female	Other Race	High School Grad	3.4	No	No	Yes	2	155	6119.565179
885	115575	1	-2.38098717916828	101	41	160	16	16	18	0.73	3.59	16.49	8.3	69	Female	Non-Hispanic Black	College Graduate or above	5	Yes	Yes	Yes	2	157	8041.8788775
886	115577	0	-1.33453889576542	130	76	140	9	9	12	0.5	0.5	3.63	3.5	49	Female	Other Race	High School Grad	2.04	No	Yes	No	2	165	5571.4224505
887	115587	0	-2.93212508400377	100	134	157	19	19	15	0.67	0.43	4.46	2.9	61	Female	Non-Hispanic White	Some College	1.29	No	No	Yes	1	157	42214.5324815
888	115601	0	-0.220186419992548	84	81	182	17	9	10	0.88	8.29	6.98	6.1	22	Female	Non-Hispanic Black	High School Grad	1.49	No	No	No	2	151	4797.393166
889	115604	1	-2.34023629205595	128	72	165	16	12	11	0.62	3.88	5.84	6.1	68	Male	Non-Hispanic White	High School Grad	0.65	No	Yes	No	1	157	14649.8283675
890	115605	1	-2.26883054707079	100	97	96	41	25	60	1.31	1.06	10.24	9.9	55	Female	Non-Hispanic Black	High School Grad	0.7	No	No	Yes	1	164	10673.4708365
891	115611	0	-2.41631163608592	104	110	143	27	23	10	0.96	7.56	24.51	4.8	59	Female	Non-Hispanic Black	Some College	1.91	Yes	Yes	Yes	2	151	1501.759192
892	115615	0	-3.78334419950175	98	42	164	17	12	8	0.58	0.76	4.85	2.6	47	Female	Mexican American	College Graduate or above	2.98	No	No	No	1	159	30075.896418
893	115629	1	-3.21206952114317	101	92	163	22	15	17	0.96	0.45	4.93	5.7	60	Male	Non-Hispanic White	High School Grad	1.82	No	No	No	1	157	14546.101229
894	115634	0	-3.22664314677481	96	85	199	32	31	15	0.76	0.67	9.66	5	32	Male	Other Race	College Graduate or above	4.22	Yes	No	No	1	160	8503.147613
895	115644	1	-2.38199772459628	130	126	131	12	13	16	0.45	4.99	16.68	5.4	63	Female	Non-Hispanic Black	Some College	1.16	No	Yes	Yes	1	151	4743.875908
896	115662	1	-3.2545720903683	124	66	173	20	17	18	0.89	0.4	9.27	6	74	Male	Other Race	College Graduate or above	3.86	No	No	No	1	154	7487.809296
897	115663	1	-2.41267921219546	105	159	137	21	22	21	1.05	4.06	12.55	5.6	66	Male	Other Hispanic	Some College	2.77	Yes	Borderline	Yes	1	162	4037.325382
898	115687	0	-1.30470744589183	94	41	171	17	17	11	1.12	1.75	8.79	4.3	28	Male	Non-Hispanic Black	High School Grad	2.6	No	No	No	1	166	26068.662669
899	115718	0	-1.50731059514456	421	117	175	36	27	24	0.95	3.42	14.99	5.6	69	Male	Mexican American	Less Than 9th Grade	1.96	No	No	No	2	162	6082.9026125
900	115727	0	-2.38079502542389	124	109	135	24	20	11	0.75	0.86	14.38	7.3	72	Female	Other Race	College Graduate or above	1.15	No	No	Yes	1	169	7332.164555
901	115736	1	-2.38442530493192	118	134	193	30	24	21	0.53	3.13	13.1	5.8	62	Female	Other Hispanic	Less Than 9th Grade	0.72	Yes	No	Yes	1	151	4949.941433
902	115739	1	-2.31679505867303	119	167	130	14	12	10	0.85	6.98	23.25	6.1	67	Female	Non-Hispanic White	Some College	2.06	No	Borderline	No	1	172	74854.422971
903	115751	1	-2.39368393093782	93	333	289	22	25	11	0.6	0.91	7.13	3.5	61	Female	Non-Hispanic Black	College Graduate or above	3.05	Yes	No	No	2	152	3315.147371
904	115752	0	-1.67634194504537	132	99	175	20	22	17	0.82	3.14	119.11	5.2	67	Male	Other Hispanic	Less Than 9th Grade	0.5	No	No	No	1	151	2226.80442
905	115762	1	-3.25134614614415	230	172	176	20	29	20	0.89	29.64	114.5	5.3	59	Male	Other Hispanic	Some College	1.72	No	Yes	Yes	2	153	19560.9225885
906	115767	0	-2.95280180058682	96	114	176	30	19	9	0.71	3.76	2.55	3.2	47	Female	Non-Hispanic Black	High School Grad	0.6	Yes	No	No	1	170	2680.007247
907	115772	0	-2.37721055777853	105	51	134	24	26	12	0.62	0.84	8.25	3.6	34	Female	Mexican American	High School Grad	2.52	No	No	No	2	166	13962.165864
908	115785	0	-2.4867532057244	82	41	112	17	11	8	0.72	0.49	1.38	3.7	22	Female	Non-Hispanic Black	Some College	1.79	No	No	No	2	165	3740.0185045
909	115788	0	-2.95151269651604	88	70	237	19	16	19	0.6	0.36	8.39	6.2	65	Female	Non-Hispanic Black	Some College	2.66	Yes	No	Yes	1	168	2994.141902
910	115792	0	-3.80666544094004	91	62	143	29	15	11	0.72	0.62	2.37	4.9	33	Female	Non-Hispanic White	College Graduate or above	5	No	No	No	2	164	28140.2291265
911	115800	1	-2.39230907649809	98	57	207	12	15	10	0.56	7.58	8.1	4.4	45	Female	Non-Hispanic White	Some College	5	Yes	No	No	2	156	12758.9045695
912	115807	1	-1.44618466491348	117	75	117	28	42	15	0.83	0.72	11.76	6.6	65	Male	Mexican American	High School Grad	1.95	Yes	Yes	Yes	2	154	7287.547519
913	115808	1	-2.40093464876863	161	231	152	17	15	13	0.92	3.39	14.13	4.2	80	Male	Non-Hispanic White	High School Grad	1.88	Yes	Yes	No	1	152	8598.738076
914	115843	0	-2.36716123240461	104	214	208	16	14	17	0.96	0.87	16.77	6.2	76	Female	Non-Hispanic White	Some College	3.25	Yes	No	Yes	1	168	19316.8647175
915	115846	0	-2.84089998944221	102	193	190	25	23	12	0.74	3.61	10.75	3.7	57	Female	Other Hispanic	College Graduate or above	4.14	No	No	No	3	156	13291.123139
916	115849	0	-0.391693961391132	80	154	267	20	21	12	1.01	3.87	21.14	7.5	49	Male	Non-Hispanic White	Some College	2.15	Yes	No	No	2	151	10524.0192895
917	115853	0	-2.9675180417234	95	67	214	22	18	12	0.86	0.11	4.61	5.8	32	Male	Non-Hispanic White	College Graduate or above	5	No	No	No	1	151	56030.8115165
918	115856	0	-2.37501897980673	207	89	194	17	14	36	1.5	8	95.24	7.7	61	Female	Non-Hispanic Black	Some College	0.94	No	Yes	Yes	2	163	1815.3683185
919	115858	0	-3.234312995421	106	31	130	22	19	10	0.99	1.41	15.77	6.3	68	Male	Non-Hispanic Black	College Graduate or above	3.67	Yes	Borderline	Yes	1	172	4731.3780575
920	115860	0	-2.94910104216823	91	75	220	25	20	12	0.91	0.67	1.75	6.4	57	Male	Non-Hispanic White	Some College	5	Yes	No	No	2	165	37390.1582975
921	115879	0	-2.9443623139986	104	115	285	23	21	16	1.01	0.29	8.29	6.7	41	Male	Other Race	College Graduate or above	4.55	No	No	No	1	154	4857.2480155
922	115882	0	-0.658219608795833	103	110	218	17	13	20	0.99	1.04	9.9	6	66	Female	Non-Hispanic White	High School Grad	3.29	No	No	Yes	1	167	28304.0804345
923	115886	0	-3.26859038371098	110	63	228	19	13	17	0.85	2.28	5.54	5.1	73	Female	Non-Hispanic White	Some College	3.69	No	No	Yes	2	158	24817.0348195
924	115888	0	-2.39150785492237	103	83	187	21	20	12	0.79	0.72	4.6	4.6	75	Female	Non-Hispanic White	College Graduate or above	1.37	No	No	Yes	2	157	26499.53894
925	115891	1	-2.49300497559616	138	335	321	22	35	16	0.56	1.36	14.66	5.9	60	Female	Non-Hispanic White	Some College	5	Yes	Yes	Yes	2	158	32336.263773
926	115908	0	-2.37473635869061	127	24	186	17	11	14	0.94	5.34	13.82	5.8	65	Male	Non-Hispanic Black	High School Grad	2.82	Yes	No	No	1	164	3440.365254
927	115913	0	-1.65652066824443	98	190	173	15	23	12	0.83	1.28	13.13	5.4	25	Male	Other Hispanic	9-11th Grade	0.75	Yes	No	No	1	149	7091.304909
928	115923	0	-2.374468770472	106	121	177	12	13	9	0.49	4.15	12.07	5.2	31	Female	Other Race	College Graduate or above	2.79	No	No	No	1	170	4673.9224285
929	115929	0	-2.09132278839332	110	67	218	12	11	15	0.76	3.55	12.01	4.5	44	Female	Non-Hispanic White	Some College	5	No	No	No	1	155	31932.2728085
930	115934	0	-2.95797999898713	102	100	235	24	22	20	0.75	1.45	5.76	4.6	75	Female	Non-Hispanic White	Some College	5	No	No	Yes	3	156	23782.7074285
931	115947	1	-2.01384196114788	125	145	164	14	15	22	0.98	5.35	70.4	4.7	72	Female	Non-Hispanic Black	Some College	1.08	Yes	Yes	Yes	2	167	2320.853153
932	115961	0	-2.38891200140337	99	145	190	20	24	15	0.93	3.54	17.08	6.2	52	Male	Non-Hispanic White	College Graduate or above	5	No	No	No	2	159	25509.971033
933	115968	0	-2.40311803606208	103	71	205	15	14	18	0.71	0.81	9.73	4.3	74	Female	Non-Hispanic White	College Graduate or above	2.24	Yes	No	Yes	2	156	10875.016297
934	115983	1	-1.47569485123104	122	98	218	25	22	15	0.81	4.9	40.32	4.5	72	Female	Non-Hispanic White	9-11th Grade	3.05	Yes	No	Yes	2	150	8217.8239115
935	115985	0	-2.40673131231948	263	99	126	8	8	17	0.9	6.8	15.22	6.4	66	Male	Non-Hispanic Black	College Graduate or above	5	Yes	Yes	Yes	3	156	4165.995329
936	115988	0	-2.41353891774507	105	122	179	24	32	12	0.78	0.35	7.17	3.1	57	Female	Non-Hispanic White	College Graduate or above	5	No	No	No	3	156	55382.0715245
937	115996	0	-2.3868015844033	101	63	124	24	37	28	1.92	11.99	3.35	9.1	74	Male	Non-Hispanic Black	College Graduate or above	4.14	No	Yes	Yes	2	160	10159.748512
938	116010	1	-2.37437254080156	155	112	427	39	53	16	0.72	2.85	22	8.4	73	Female	Non-Hispanic Black	College Graduate or above	5	No	No	Yes	1	161	10183.2012695
939	116019	0	-2.38553902518365	286	136	131	16	14	13	0.64	1.59	13.07	3.7	63	Female	Other Race	College Graduate or above	3.39	No	No	No	1	161	6323.3952975
940	116027	1	-2.37592007983958	101	160	176	20	27	15	0.82	2.07	16.02	5.8	59	Male	Non-Hispanic White	College Graduate or above	2.47	Yes	No	No	2	165	45434.3338085
941	116031	0	-2.44653704989895	95	82	185	29	38	19	1	1.77	9.73	7.8	29	Male	Other Hispanic	College Graduate or above	2.65	No	No	No	3	156	8881.315146
942	116044	0	-1.63333744600894	91	139	166	23	23	9	0.71	2.31	2.73	4.1	75	Female	Non-Hispanic White	College Graduate or above	4.01	No	No	No	1	158	13280.196017
943	116045	0	-2.9300219185266	85	92	181	19	16	13	0.9	0.41	7.27	6	30	Male	Non-Hispanic White	Some College	2.39	Yes	No	No	2	159	10304.0928215
944	116062	0	-0.741735691733738	99	111	200	30	53	13	1.09	1.45	12.27	5.8	40	Male	Other Hispanic	Less Than 9th Grade	0.05	No	No	No	1	169	19011.0647115
945	116065	1	-2.37683696307754	120	98	123	17	24	19	1.15	4.49	20.83	8.4	56	Male	Other Race	College Graduate or above	1.91	No	Yes	Yes	2	151	2094.4027255
946	116070	0	-2.37400870089973	106	73	179	13	8	12	0.86	2.05	26.97	7.3	70	Female	Non-Hispanic Black	High School Grad	1.39	No	No	Yes	2	163	4986.4755415
947	116071	0	-2.95188128672255	93	112	189	16	14	9	0.68	0.67	7.09	5.2	29	Female	Non-Hispanic White	College Graduate or above	5	No	No	No	2	157	78731.919756
948	116072	0	-2.93625182960716	105	51	204	14	10	14	0.89	6.86	5.06	6.5	30	Male	Non-Hispanic White	College Graduate or above	2	No	No	No	1	171	21444.9378455
949	116073	0	-2.36651673471805	152	211	240	16	17	16	1.29	5.2	20.97	4.5	53	Male	Other Race	College Graduate or above	5	Yes	Yes	Yes	1	172	15970.9672475
950	116076	1	-2.3863301573835	104	238	153	18	22	10	0.73	1.23	8.86	4.9	32	Female	Other Hispanic	Some College	2.73	Yes	No	No	1	165	12553.078548
951	116089	1	-1.9118629629933	98	78	155	14	22	12	0.88	0.75	21.33	7.4	20	Male	Mexican American	Some College	5	No	No	No	2	164	7602.6168815
952	116104	0	-2.96155051508813	108	71	236	16	11	20	0.73	0.32	9.21	5.1	53	Female	Other Race	College Graduate or above	5	No	No	No	1	161	7234.9563035
953	116109	1	-1.95417207271451	122	224	169	27	25	13	0.66	38.64	16.18	4.9	54	Female	Non-Hispanic White	High School Grad	5	Yes	Yes	Yes	2	158	54259.1523485
954	116123	1	-3.10312066345156	96	55	114	16	14	19	0.67	0.78	7.51	5	48	Male	Other Hispanic	College Graduate or above	2.66	No	Yes	Yes	2	159	10196.385543
955	116125	0	-2.41319325750863	123	67	205	19	10	15	1.08	3.27	5.92	4.2	69	Male	Non-Hispanic White	Some College	2.32	Yes	No	Yes	2	151	11075.1030255
956	116127	0	-2.3769216518981	110	87	166	36	28	21	1.23	0.5	11.3	6.8	73	Male	Non-Hispanic Black	Some College	4	No	Borderline	Yes	1	149	1847.2689435
957	116129	0	-2.8842849341368	122	76	156	19	21	8	0.79	11.19	12.18	7.1	62	Male	Non-Hispanic Black	Some College	2.59	Yes	No	Yes	2	167	1504.5385675
958	116138	0	-2.40586596079041	103	43	185	17	8	17	1.02	3.27	5.26	6	71	Female	Other Race	College Graduate or above	5	No	No	Yes	1	164	9116.910744
959	116145	0	-1.97722250945556	99	125	146	13	17	15	0.66	0.7	20.96	4	31	Female	Non-Hispanic White	Some College	0.13	No	No	No	1	165	14516.096153
960	116152	0	-2.7797961257378	96	60	207	14	18	15	0.89	0.11	4.46	4.8	31	Male	Other Race	College Graduate or above	2.72	No	No	No	2	152	8606.146232
961	116153	0	-2.4359386104539	92	59	160	20	22	12	0.73	2.48	1.65	3.5	57	Female	Non-Hispanic White	Some College	0.77	Yes	No	Yes	1	149	8902.276923
962	116163	1	-1.72777049025841	107	86	188	13	12	12	0.74	3.93	20.14	5.3	37	Female	Non-Hispanic White	High School Grad	2.15	Yes	No	No	1	157	46385.8547355
963	116164	0	-2.39706300187772	107	123	200	15	16	16	0.73	10.76	23.89	4.9	33	Female	Other Race	High School Grad	2.2	No	No	No	1	162	63822.2393795
964	116174	0	-2.12789683716221	94	39	164	42	41	13	0.7	1.47	10.61	3	50	Female	Non-Hispanic Black	High School Grad	0.35	No	No	Yes	1	171	5981.3968315
965	116178	0	-2.37510059803975	95	65	146	17	15	10	0.9	0.56	6.38	3.8	20	Male	Non-Hispanic Black	High School Grad	0.74	Yes	No	No	2	167	5358.876996
966	116186	0	-0.0616262187540492	99	39	195	22	22	15	1.09	1.69	6.21	6.4	32	Male	Mexican American	9-11th Grade	2.39	Yes	No	No	2	164	9038.3865255
967	116196	1	-3.22390166236701	125	126	189	18	17	13	0.94	8.97	5.13	5.6	57	Female	Non-Hispanic White	High School Grad	1.27	Yes	No	No	2	163	11007.066646
968	116210	1	-3.21694805894723	99	127	174	19	24	11	0.57	11.91	28.85	4.6	52	Female	Non-Hispanic White	Some College	5	Yes	No	No	2	149	52263.5218915
969	116213	1	-3.23231995648137	119	164	161	21	16	15	1.01	1.37	11.19	7.8	62	Male	Other Race	College Graduate or above	5	No	Yes	Yes	1	169	5014.4596505
970	116216	0	-2.41631163608592	105	124	136	13	9	18	0.88	3.87	21.29	7.9	80	Female	Non-Hispanic White	High School Grad	5	Yes	No	Yes	2	159	10674.188632
971	116226	0	-2.07974483808823	109	50	121	20	15	20	0.76	1.85	24.07	5	25	Male	Non-Hispanic White	High School Grad	5	Yes	No	No	2	153	183777.8714895
972	116228	0	-2.37787870628007	102	84	164	23	11	8	0.81	2.86	3.74	3.5	30	Female	Non-Hispanic Black	Some College	2.07	No	No	No	2	172	6250.9876785
973	116238	0	-2.56009344522206	92	39	136	18	15	11	0.67	0.9	2.9	3.9	47	Female	Non-Hispanic Black	College Graduate or above	5	Yes	No	Yes	1	168	7315.897916
974	116241	1	-2.9294040075804	96	110	178	36	47	11	0.8	9.8	23.02	6.5	28	Female	Non-Hispanic White	9-11th Grade	0.51	Yes	No	Yes	1	167	12424.426468
975	116247	1	-2.3388901254554	96	71	164	16	40	9	0.82	5.43	18.2	4.7	27	Female	Other Race	Some College	5	Yes	No	No	2	152	7574.7558435
976	116264	0	-2.39313899880889	100	159	200	15	14	10	0.77	15.37	17.02	6.7	39	Female	Non-Hispanic White	College Graduate or above	5	No	No	No	2	149	45511.741516
977	116269	0	-2.88511802143045	110	48	160	16	16	10	0.57	6.51	15.86	5.1	34	Female	Non-Hispanic White	College Graduate or above	4.78	Yes	No	No	2	166	36023.467513
978	116274	1	-2.38218630792927	118	229	179	36	58	13	0.79	1.73	37.96	5.8	45	Male	Other Hispanic	Less Than 9th Grade	3.32	No	No	Yes	2	154	12231.4679305
979	116276	0	-2.39257463609341	107	114	229	14	10	11	0.83	3.64	14.37	5.3	49	Female	Non-Hispanic Black	Some College	5	Yes	No	Yes	2	170	3975.7393625
980	116280	0	-2.06183830690159	103	104	252	20	29	18	0.75	2.58	9.44	5.3	69	Female	Non-Hispanic Black	College Graduate or above	4.81	No	No	No	2	170	2756.5057475
981	116283	0	-3.76874056605356	101	62	177	17	17	13	1	1.72	4.16	5.9	52	Male	Other Race	College Graduate or above	5	Yes	No	No	1	170	88430.2235125
982	116290	0	-0.132038952821429	119	41	129	16	12	12	0.64	2.74	7.53	5.3	31	Female	Non-Hispanic Black	Some College	1.18	No	No	No	2	170	3829.430497
983	116294	0	-2.37854346167484	106	67	135	13	10	14	0.45	0.79	5.83	4.9	29	Female	Other Race	High School Grad	2.43	No	No	No	1	166	13582.137128
984	116302	0	2.08402035149172	99	81	160	18	14	12	0.99	1.24	9.02	6.9	29	Male	Non-Hispanic White	Some College	0.58	No	No	No	1	167	7554.642051
985	116313	1	-1.71291543778829	96	89	133	32	31	15	1.35	38.87	12.62	6.9	72	Female	Non-Hispanic White	Some College	5	Yes	No	No	2	155	19274.6263315
986	116325	1	-2.40141829768094	106	73	207	16	16	24	1.24	36.77	11.06	8.1	62	Male	Non-Hispanic Black	High School Grad	1.57	Yes	No	Yes	1	172	5220.2845235
987	116327	0	-0.255447927018143	95	32	186	19	16	20	1.03	0.93	4.46	6.1	51	Male	Non-Hispanic Black	High School Grad	3.28	No	No	Yes	1	171	3349.3860445
988	116328	1	-0.384346985304553	112	111	168	29	34	8	0.85	11.48	67.34	5.8	39	Male	Non-Hispanic White	High School Grad	2.15	Yes	Yes	Yes	1	157	51499.203058
989	116341	0	-2.97794937813168	100	69	227	17	12	16	0.72	1.79	6.08	4.7	80	Female	Non-Hispanic Black	Some College	1.84	Yes	No	Yes	1	168	4234.1684355
990	116352	0	-1.55491661849833	92	140	167	25	25	15	0.8	0.3	4.91	4.2	26	Male	Mexican American	Some College	3.31	No	No	No	2	155	11537.389411
991	116360	1	-1.93553500905263	95	120	244	18	18	16	1.01	2.19	2.94	7.9	48	Male	Non-Hispanic White	College Graduate or above	5	No	No	No	2	149	54003.624255
992	116373	0	-2.24373912372498	127	94	154	14	12	17	0.95	0.85	3	4	71	Male	Non-Hispanic Black	College Graduate or above	3.05	Yes	Yes	No	2	152	3474.24839
993	116382	1	-2.38360968186086	117	384	204	18	26	17	1.08	2.04	26.64	6.4	36	Male	Other Race	College Graduate or above	4.19	No	No	No	1	159	8622.8799805
994	116386	0	-0.529732846035101	94	98	155	18	23	18	0.93	1.8	40.48	7.5	20	Male	Non-Hispanic White	High School Grad	1.66	Yes	No	No	2	152	15480.178741
995	116397	0	-2.40024484626941	93	58	146	38	38	15	0.69	0.27	8.65	5.1	74	Female	Non-Hispanic White	Some College	5	No	No	No	1	152	16350.5977415
996	116398	0	-2.38967777070841	87	134	199	16	11	11	0.66	0.59	4.31	4.5	28	Female	Other Hispanic	High School Grad	1.19	Yes	No	No	2	164	11745.4975395
997	116405	1	-2.39175369841831	150	123	166	16	16	13	0.73	11.04	12.05	4.8	66	Female	Other Race	Some College	0.84	No	Yes	Yes	1	160	9052.06438
998	116428	1	-2.45394497836534	102	231	182	18	19	16	0.99	0.58	8.01	7.4	47	Male	Non-Hispanic White	Some College	3.03	No	No	Yes	1	158	50182.915756
999	116433	0	-2.97614536074323	96	35	150	19	12	10	0.69	2	2.39	4	28	Female	Mexican American	Some College	1.66	Yes	No	No	2	170	8069.757265
1000	116435	1	-2.38549635092332	109	80	220	24	16	13	0.65	11.25	14.87	6.7	51	Female	Other Race	College Graduate or above	5	No	No	No	2	164	6305.948795
1001	116447	0	-2.37419041860084	95	109	161	19	20	20	1.07	0.93	13.99	5.7	75	Male	Non-Hispanic White	High School Grad	3.55	No	No	Yes	1	159	38278.023556
1002	116453	0	-2.93899975345403	95	202	129	17	15	11	0.6	1.08	9.28	5.8	31	Female	Other Race	Some College	5	Yes	No	No	2	157	14821.947917
1003	116455	0	-2.40220238416296	93	122	189	30	13	13	0.65	0.47	3.75	4.4	56	Female	Other Race	College Graduate or above	5	No	No	No	3	156	4527.9402765
1004	116456	0	-2.38997075240384	120	43	129	15	19	29	0.74	1.7	18.5	4.8	73	Male	Non-Hispanic White	High School Grad	2.99	No	No	Yes	1	153	34664.0021095
1005	116459	0	-3.17419728177857	98	80	162	20	15	15	1.07	2.09	10.04	6	69	Male	Other Race	9-11th Grade	2.06	Yes	No	No	1	157	13771.684656
1006	116475	0	-2.38711297031032	93	98	156	13	12	12	0.74	3.23	4.9	5.7	33	Male	Other Race	College Graduate or above	4.66	No	No	No	3	156	6241.8652365
1007	116488	1	-1.562339767599	154	135	137	15	15	12	0.89	2.91	39.22	4.9	72	Male	Non-Hispanic White	High School Grad	0.8	Yes	No	Yes	2	156	5848.6270315
1008	116493	0	-2.94970621533159	95	40	118	15	12	9	0.77	1.72	8.82	6.2	67	Male	Non-Hispanic Black	College Graduate or above	2.49	No	Yes	Yes	1	158	2566.949046
1009	116504	0	-1.76055192885689	115	89	240	14	12	14	0.78	2.49	5.21	5.4	80	Female	Non-Hispanic Black	High School Grad	4.08	No	Yes	Yes	2	154	6485.877701
1010	116506	1	-2.38438045874333	128	93	126	17	13	8	0.72	16.85	52.2	6.2	43	Male	Mexican American	Some College	4.51	Yes	Yes	Yes	1	150	11805.194312
1011	116507	0	-2.37406954377242	122	93	255	20	12	10	0.66	0.38	5.8	3.8	53	Female	Other Hispanic	College Graduate or above	5	No	No	No	1	153	11655.151983
1012	116508	0	-2.05067011115939	92	30	191	11	9	11	0.54	0.46	6.4	4.1	37	Female	Other Race	College Graduate or above	4.69	No	No	No	2	171	6259.3049525
1013	116509	1	-1.4292928436313	148	109	161	20	26	14	1.31	2.18	15.53	6.9	49	Male	Non-Hispanic Black	College Graduate or above	5	No	No	Yes	1	164	8375.7989
1014	116510	0	-3.23239513518173	105	112	226	14	11	17	0.73	0.89	8.27	5.1	55	Female	Non-Hispanic White	College Graduate or above	5	No	No	No	2	171	34644.480244
1015	116522	0	-1.761040901046	95	171	287	21	28	15	1.02	2.2	7.92	6.4	59	Male	Other Hispanic	Some College	2.66	No	No	No	1	149	7683.693142
1016	116533	0	-0.750149930312639	89	81	203	14	7	13	0.83	1.08	8.08	4.2	50	Female	Non-Hispanic White	Some College	2.44	No	No	No	2	150	13819.247296
1017	116535	0	-2.84042507789674	88	52	137	19	10	9	0.71	0.76	2.14	3.3	32	Female	Non-Hispanic White	High School Grad	0.65	No	No	No	2	155	23294.7647445
1018	116542	0	-2.38874749489551	115	276	162	22	27	23	1.08	4.25	15.77	5.6	64	Male	Mexican American	Less Than 9th Grade	1.35	No	Yes	Yes	1	154	5309.23791
1019	116546	0	-3.2146521850841	96	32	135	22	19	14	0.87	0.31	5.57	5	21	Male	Non-Hispanic Black	Some College	2.13	Yes	No	No	2	162	13139.2137225
1020	116547	0	-2.37782611614767	97	70	222	17	12	15	0.81	0.37	6.19	4	59	Female	Non-Hispanic White	College Graduate or above	1.23	No	No	No	2	158	13057.4711745
1021	116557	0	-3.23298974946697	105	46	147	39	30	22	1.04	0.58	5.44	5.7	35	Male	Other Hispanic	Some College	5	No	No	No	1	153	19751.1661605
1022	116565	0	-2.40038277194467	101	107	184	23	21	14	1	1.69	6.58	4.9	75	Female	Non-Hispanic White	High School Grad	4.1	No	No	No	2	153	19483.6782195
1023	116569	0	-1.88189081173437	101	67	184	25	22	17	1.23	0.58	4.69	6.6	63	Male	Non-Hispanic White	College Graduate or above	5	Yes	No	Yes	1	149	25073.284821
1024	116572	0	-2.40900691165144	92	53	191	20	13	18	1.09	4.15	3.38	7.4	63	Male	Other Race	Less Than 9th Grade	1.26	Yes	No	No	1	168	4064.4745715
1025	116595	0	-2.30430981155993	94	118	199	33	47	15	0.54	0.9	8.74	3.3	26	Female	Mexican American	9-11th Grade	0	No	No	No	1	158	12038.7480575
1026	116602	0	-2.26848707189184	107	47	200	22	22	11	0.95	0.36	6.96	7.4	21	Male	Other Race	High School Grad	1.38	No	No	No	1	160	13968.631008
1027	116605	1	-2.36269744322811	158	160	175	13	14	12	0.76	2.26	17.71	4.3	59	Female	Non-Hispanic Black	High School Grad	1.18	Yes	Yes	Yes	2	170	5220.151752
1028	116607	0	-3.27289896091169	123	113	226	22	20	12	0.76	4.73	18.57	7.1	69	Female	Non-Hispanic White	College Graduate or above	5	No	No	Yes	2	163	39807.765464
1029	116610	1	-2.41736193662017	98	105	237	16	11	13	0.86	1.06	14.97	5.9	55	Female	Other Race	College Graduate or above	5	No	No	No	1	169	7912.508143
1030	116616	1	-0.828870978447947	127	76	195	16	21	12	1.08	1.87	22.64	6.3	52	Male	Non-Hispanic Black	High School Grad	0.62	No	Borderline	No	2	157	15119.597942
1031	116625	0	-2.38535202886114	88	61	203	19	10	14	0.8	1.64	5.63	5.3	80	Female	Non-Hispanic White	High School Grad	1.41	No	No	No	2	150	8250.751124
1032	116629	0	-2.95982804508443	97	29	155	18	13	11	0.8	0.71	3.42	4.3	30	Female	Non-Hispanic White	College Graduate or above	5	Yes	No	No	2	172	53516.4497475
1033	116632	1	-1.69558127395267	174	102	240	54	46	27	1.73	4.42	5.54	6.5	80	Male	Mexican American	College Graduate or above	3.37	No	Yes	No	2	161	6496.721955
1034	116634	0	-2.37993380066971	98	86	152	22	9	12	0.98	11.4	5.38	6	80	Male	Non-Hispanic Black	High School Grad	2.77	Yes	No	Yes	1	172	5994.2090675
1035	116650	1	-2.37920421180315	165	215	185	43	57	15	0.46	1.1	22.16	3.2	58	Female	Other Race	Some College	0.48	No	No	No	2	171	2849.4210425
1036	116677	0	-2.19919600959742	109	123	146	17	14	16	0.98	10.24	10.97	11.3	50	Male	Mexican American	Less Than 9th Grade	0.4	Yes	No	No	2	162	14721.8608555
1037	116680	1	-1.54225081524262	127	469	219	15	19	8	0.55	2.09	34.01	5.3	46	Female	Mexican American	9-11th Grade	1.1	No	No	No	2	164	4676.4000915
1038	116700	0	-0.934018794546116	114	48	135	28	39	11	0.6	11.63	39.65	6	24	Female	Non-Hispanic White	Some College	2.13	No	No	No	2	166	15206.3982805
1039	116709	1	-2.37406952309359	100	288	251	19	12	23	1	1.17	6.75	6	74	Female	Non-Hispanic White	Some College	3.55	No	No	Yes	1	159	29442.391812
1040	116713	1	-1.55247594719546	95	134	189	12	9	14	0.52	1.04	7.92	4.2	47	Female	Other Race	College Graduate or above	1.21	No	No	No	3	156	7111.6340305
1041	116716	1	-2.37792705611599	258	708	263	21	25	15	0.65	1	10.67	2.8	38	Male	Mexican American	Less Than 9th Grade	0.49	Yes	No	No	2	154	12294.3013075
1042	116720	0	-2.3349597480224	98	48	152	24	17	15	0.67	0.21	5.96	2.7	33	Female	Non-Hispanic White	9-11th Grade	0.64	Yes	No	No	2	156	7477.5977
1043	116721	0	-2.2975335938161	94	111	192	34	30	8	0.7	0.62	9.7	3.5	35	Female	Mexican American	Some College	1.44	Yes	No	No	2	155	6822.5683135
1044	116734	0	-3.21970282644943	109	46	194	18	23	15	0.73	2.95	16.75	4	56	Female	Other Hispanic	Less Than 9th Grade	1.82	No	No	Yes	1	153	9069.240543
1045	116741	1	-2.33875355703707	102	263	269	47	56	14	1.48	4.98	32.22	6.3	22	Male	Non-Hispanic Black	High School Grad	1.15	Yes	No	Yes	1	158	9860.503783
1046	116745	1	-1.22979565018415	100	98	200	16	27	13	1.05	1.33	8.52	5.9	46	Male	Non-Hispanic White	Some College	1.82	Yes	No	No	2	158	7759.7920985
1047	116757	1	-2.17330498439961	119	108	160	37	58	18	0.81	1.62	64.55	5.1	50	Male	Mexican American	Less Than 9th Grade	2.79	No	Yes	No	2	161	7044.855606
1048	116760	1	-0.594798939810825	153	26	167	42	64	18	0.71	0.48	5.82	5.5	55	Female	Other Race	High School Grad	1.1	No	Yes	No	2	169	5172.320446
1049	116764	1	-2.30129421094977	95	55	221	28	21	19	1.07	7.34	19.83	6.9	69	Female	Non-Hispanic Black	Some College	2.72	Yes	No	Yes	3	156	3635.7455975
1050	116767	0	-2.88293081384332	88	28	121	15	13	12	1.1	1.18	3.72	5.8	26	Male	Non-Hispanic White	Some College	2.27	Yes	No	No	1	168	8394.4947445
1051	116773	0	-2.43740236541419	109	169	203	20	23	13	1	1.22	7.28	5.7	52	Male	Non-Hispanic White	Some College	5	Yes	No	No	2	162	81670.97438
1052	116791	1	-2.37390922223172	129	46	160	19	19	11	0.71	1.56	10.94	4.3	62	Female	Non-Hispanic Black	College Graduate or above	3.84	No	Yes	Yes	1	160	6174.23208
1053	116794	1	-1.41200426310546	187	207	147	21	27	15	1.21	2.44	14.11	5.3	65	Male	Mexican American	Less Than 9th Grade	2.66	No	Yes	Yes	1	151	2271.5736465
1054	116802	0	-3.21215854604106	95	92	166	46	29	16	1.04	4.35	60.42	4.9	59	Female	Non-Hispanic White	Some College	1.09	Yes	No	Yes	2	156	4957.193576
1055	116806	0	-2.23807079910538	106	55	193	21	21	14	0.67	4.53	6.29	3.6	49	Female	Non-Hispanic Black	Some College	5	No	No	Yes	2	170	3582.43467
1056	116810	0	-3.81206721160783	98	86	149	17	20	12	1.15	0.23	5.01	6.5	24	Male	Other Race	College Graduate or above	5	No	No	No	1	156	3614.7336415
1057	116812	0	-1.81039472321717	87	77	174	21	18	14	0.88	0.42	8.83	4.9	27	Female	Non-Hispanic White	Some College	4.04	No	No	No	2	158	22250.9882655
1058	116819	0	-2.37902366958873	105	70	174	21	32	18	1.01	2.27	12.35	5.9	51	Male	Non-Hispanic White	Some College	3.92	No	No	Yes	2	151	5402.824705
1059	116820	0	-1.38079650537617	119	142	191	12	13	11	0.79	7.56	16.73	5.5	40	Female	Other Race	College Graduate or above	2.4	No	No	Yes	1	171	4020.7541725
1060	116822	0	-2.0506953933168	96	36	151	15	13	11	0.62	0.3	8.1	3.1	20	Female	Non-Hispanic White	Some College	3.79	No	No	No	2	169	19954.584286
1061	116834	0	-2.17143237697881	87	121	135	32	22	10	0.93	3.83	6.89	4.9	30	Male	Non-Hispanic Black	Some College	4.07	No	No	No	2	154	8307.0171925
1062	116836	0	-2.37721266034446	100	32	158	10	8	12	0.76	6.53	6.61	6	48	Female	Non-Hispanic Black	Some College	2.4	No	No	No	2	156	3360.035963
1063	116844	0	-0.388153430822547	87	36	155	14	10	9	0.64	0.47	3.91	5	27	Female	Other Race	College Graduate or above	0.56	No	No	No	1	171	2122.1170705
1064	116846	0	-2.38240271056034	104	89	198	18	15	8	1.31	1.44	10.22	6	52	Male	Non-Hispanic Black	High School Grad	2.8	No	No	No	1	150	3631.971761
1065	116867	0	-2.96830498989341	88	107	182	15	8	10	0.74	0.39	10.59	3.4	52	Female	Mexican American	Some College	5	No	No	No	2	159	6773.944076
1066	116869	1	-3.22954994545738	96	100	164	16	19	9	0.73	1.62	11.6	4.4	70	Female	Non-Hispanic White	College Graduate or above	2.78	Yes	No	Yes	2	151	13679.2583305
1067	116871	0	-1.59700224447945	93	49	214	23	16	16	0.91	0.85	1.66	3	56	Female	Non-Hispanic Black	Some College	1.01	Yes	No	Yes	1	171	1829.0065385
1068	116873	0	-2.37416455349543	131	63	166	42	27	12	0.75	0.78	39.91	4.6	33	Female	Non-Hispanic Black	Some College	0.94	Yes	No	No	1	151	6422.1584595
1069	116881	0	-3.02719137065593	107	48	239	23	20	14	1.13	0.82	5.28	4.2	56	Male	Other Race	College Graduate or above	5	No	No	No	2	153	5448.7495985
1070	116890	1	-2.37779329244876	118	67	133	31	61	13	1.07	9.07	22.98	5.8	41	Female	Non-Hispanic Black	College Graduate or above	1.57	No	Borderline	Yes	2	170	3869.303082
1071	116892	1	-2.15285780762982	96	81	171	34	37	12	0.66	3.07	9.64	3.9	37	Female	Non-Hispanic White	9-11th Grade	2.39	Yes	No	Yes	2	156	9320.270864
1072	116894	1	2.11294550150126	106	58	170	15	7	17	1.2	6.02	12.54	5.6	66	Male	Non-Hispanic Black	College Graduate or above	1.44	Yes	No	No	2	166	2852.6023075
1073	116895	1	-0.603643592410713	97	59	188	24	49	14	0.86	4.42	13.5	7.3	35	Male	Non-Hispanic White	High School Grad	0.98	No	No	No	2	150	10352.295854
1074	116898	1	-1.36319670857587	100	38	189	18	21	12	0.67	3.19	14.91	3.9	61	Female	Non-Hispanic White	Some College	3.49	Yes	No	Yes	2	166	31797.266205
1075	116899	1	-2.37376587915626	98	107	198	16	25	20	1.27	7.04	16.1	6.9	40	Male	Non-Hispanic White	Some College	0.77	No	Borderline	Yes	1	165	9052.40262
1076	116900	1	-1.40120296497642	114	73	184	30	42	11	1.01	2.44	35.04	7.7	55	Male	Non-Hispanic Black	High School Grad	0.35	No	No	No	1	171	3380.02424
1077	116907	0	-2.99430001520225	105	88	146	20	17	27	1.11	0.79	6.74	7.4	76	Male	Non-Hispanic White	High School Grad	5	No	No	No	2	169	21710.214525
1078	116923	1	-2.37989698318536	109	166	239	20	43	22	0.75	2.16	8.26	6.4	55	Female	Other Race	High School Grad	1.22	No	No	Yes	1	164	66392.7483485
1079	116928	1	-2.3833565475113	163	49	115	17	21	18	1.14	1.94	55.53	6	54	Male	Non-Hispanic Black	College Graduate or above	5	No	Yes	Yes	2	172	8640.644849
1080	116929	0	-2.66469454200086	94	63	215	17	9	10	0.92	1	1.46	3.6	51	Female	Non-Hispanic White	High School Grad	2.79	Yes	No	Yes	2	163	27691.989704
1081	116955	0	-2.39800639483056	89	39	137	19	12	28	1.15	1.55	4.84	8.3	80	Male	Non-Hispanic White	Some College	0.89	No	No	No	1	150	3179.058218
1082	116961	0	-3.21456362164384	88	218	159	21	18	21	0.86	1.23	6.23	5.8	60	Male	Mexican American	Less Than 9th Grade	1.99	No	No	No	1	160	7358.1904385
1083	116966	1	-2.39718460931069	119	135	170	21	23	18	0.88	0.55	27.52	8.1	51	Male	Other Race	College Graduate or above	5	Yes	No	Yes	1	166	5356.7787815
1084	116967	1	-2.37751355403954	107	197	236	18	23	12	0.82	1.23	14.33	6.1	21	Male	Mexican American	Some College	1.94	Yes	No	No	2	152	5736.45031
1085	116984	1	-3.21279789174429	117	87	149	20	23	26	0.8	6.01	12.43	4.4	56	Female	Non-Hispanic White	Some College	5	Yes	No	No	1	149	24716.306282
1086	117000	0	-2.94748878222624	142	56	98	21	17	9	0.83	0.42	6.79	7.2	64	Male	Other Race	College Graduate or above	5	Yes	Yes	No	1	169	5559.3506515
1087	117014	0	-1.16302080589036	91	31	165	18	31	9	0.7	0.95	5.11	2.2	47	Female	Non-Hispanic White	9-11th Grade	0.58	Yes	No	No	2	162	20435.62501
1088	117015	0	-2.94225229475333	103	54	166	96	91	18	0.9	1.42	3.16	7.6	57	Male	Other Race	High School Grad	1.85	Yes	Yes	Yes	1	162	4238.674736
1089	117017	0	-1.02223780547272	89	502	354	23	26	16	0.71	3.67	3.84	5.2	49	Female	Non-Hispanic White	High School Grad	1.83	Yes	No	No	2	158	47821.05276
1090	117022	1	-2.03797776718002	90	87	150	17	19	10	0.64	3.52	23.07	3.5	75	Female	Other Hispanic	Less Than 9th Grade	1.06	No	Yes	Yes	1	149	3524.855133
1091	117028	0	-2.15282809183327	95	74	213	19	13	17	0.91	0.62	10.44	4.1	59	Female	Non-Hispanic Black	High School Grad	0.79	Yes	No	No	1	163	4165.711014
1092	117031	0	-2.39714081023175	86	143	255	45	40	17	1.37	0.37	15.47	7.2	62	Male	Non-Hispanic Black	High School Grad	0.95	Yes	No	Yes	2	167	1679.886925
1093	117033	1	-2.38417577427885	112	146	184	23	25	18	0.89	3.29	13.67	5.9	28	Male	Mexican American	College Graduate or above	1.2	No	No	No	2	172	13578.331356
1094	117040	1	-2.43398902879196	131	137	169	16	23	10	0.71	0.67	24.94	6.4	35	Female	Non-Hispanic White	Some College	3.5	No	No	No	1	149	18448.018667
1095	117045	1	-2.37937684758884	104	138	173	50	62	14	0.71	2.38	15.06	6	57	Female	Non-Hispanic White	Some College	3.37	No	No	Yes	1	157	12303.966503
1096	117050	1	-2.41665905946765	139	85	146	20	16	15	1.05	0.21	6.59	5.1	80	Male	Other Race	High School Grad	1.48	Yes	Yes	Yes	1	155	4420.527839
1097	117052	0	-3.25872926137623	115	79	172	18	9	13	1.21	6.68	4.67	5.4	80	Male	Non-Hispanic White	9-11th Grade	1.19	Yes	No	Yes	2	163	3822.030106
1098	117053	0	-1.7857478625897	99	63	168	12	5	12	1.02	0.62	8.2	5.4	22	Male	Non-Hispanic Black	9-11th Grade	1.2	Yes	No	No	2	167	4663.9431755
1099	117058	0	-2.40577907553897	94	83	244	47	39	10	0.73	33.7	7	4.8	60	Female	Other Race	Some College	2.8	No	No	No	2	169	2070.5535125
1100	117062	0	-2.93068552020192	81	42	128	15	19	14	0.73	0.53	4.47	4.1	43	Female	Other Race	College Graduate or above	5	No	No	No	2	171	6507.853913
1101	117064	0	-2.56815412443048	94	85	182	14	9	12	0.76	7.52	15.29	5.6	61	Female	Non-Hispanic Black	High School Grad	0.28	No	No	Yes	1	172	7326.610375
1102	117071	1	-2.37444819972056	96	61	171	14	9	13	0.64	0.49	3.93	3.8	48	Female	Other Race	College Graduate or above	5	No	No	No	1	162	6417.109149
1103	117077	1	-2.38361761205121	146	161	153	14	18	14	0.9	2.51	18.46	6.5	65	Male	Other Hispanic	College Graduate or above	5	No	Borderline	No	2	159	2680.7014025
1104	117082	0	-3.21218722987018	102	23	161	18	14	15	0.61	0.21	6.36	3.6	47	Female	Other Race	College Graduate or above	3.08	No	No	No	1	154	6611.021815
1105	117091	0	2.3230464097199	91	100	170	14	9	14	1.39	1.26	6.36	6.2	51	Male	Non-Hispanic Black	High School Grad	0.82	Yes	No	No	1	170	8337.021523
1106	117102	0	-2.18131488875495	97	104	214	19	15	22	1.05	1.47	20.59	4	31	Female	Non-Hispanic Black	Some College	2.24	No	No	No	2	168	5083.381554
1107	117124	0	-3.77085349037437	93	47	178	30	27	9	0.69	0.65	21.7	5.7	23	Female	Mexican American	Some College	5	No	No	No	1	168	15343.4201935
1108	117139	0	-1.63429622876499	100	57	235	36	44	13	1.04	0.71	13.61	6.3	38	Male	Non-Hispanic Black	Some College	2.49	No	No	No	2	156	3096.772989
1109	117159	0	-3.78732545234218	99	23	169	19	13	12	0.77	0.7	5.51	4.8	31	Female	Non-Hispanic Black	College Graduate or above	5	No	No	No	1	160	13635.070873
1110	117161	0	-2.01338373615635	100	108	193	17	12	16	0.66	1.12	6.46	4.4	67	Female	Non-Hispanic White	Some College	1.73	No	No	No	1	158	8542.1712885
1111	117166	0	-3.7751782333997	98	50	178	97	108	13	0.71	0.48	6.42	5.9	55	Male	Non-Hispanic White	High School Grad	2.15	Yes	No	Yes	1	155	63375.382025
1112	117173	1	-2.39950358310335	103	130	200	18	20	22	1.43	11.59	21.4	7.4	67	Male	Non-Hispanic White	College Graduate or above	5	No	No	Yes	1	151	52007.6986165
1113	117178	1	-2.32797471985148	88	89	137	22	36	16	0.54	25.54	21.46	4.5	25	Female	Mexican American	Some College	0.81	No	No	No	1	168	10487.6247065
1114	117191	1	-2.37561730570386	88	101	149	13	15	8	0.61	0.35	17.6	3.8	36	Female	Mexican American	College Graduate or above	3.98	No	No	No	1	159	15879.119859
1115	117192	0	-2.37852209188475	99	82	229	31	37	19	1.53	1.57	23.36	6.1	60	Male	Non-Hispanic Black	High School Grad	5	No	No	Yes	1	161	4640.351756
1116	117215	1	-1.8918356131985	320	232	204	22	56	11	0.7	2.84	9.05	4.7	32	Male	Mexican American	Some College	3.16	No	Yes	No	1	151	18981.6268085
1117	117222	0	-2.96728182734244	100	52	144	17	11	11	0.9	0.75	7.38	5.1	67	Male	Other Race	Some College	1.16	No	No	No	2	150	1429.044028
1118	117226	0	-2.95492757481354	93	67	291	24	19	9	0.82	0.45	3.23	3.3	64	Female	Mexican American	Some College	3.29	Yes	No	No	2	162	11601.967451
1119	117235	0	-2.37425878948152	108	92	200	17	24	14	0.64	0.66	7.84	4.5	53	Female	Other Race	High School Grad	5	No	No	No	1	161	8338.564269
1120	117243	0	-2.49633742914984	91	50	253	18	14	16	0.83	0.49	5.54	3.2	59	Female	Non-Hispanic White	Some College	3.22	Yes	No	No	2	155	1569.281283
1121	117244	1	-2.40989543440502	149	97	200	18	22	11	0.56	3.11	17.43	5	44	Female	Other Race	College Graduate or above	5	No	Borderline	No	1	169	10532.6599875
1122	117250	1	-2.38787762718738	130	125	151	16	16	31	1.18	0.4	13.34	7.5	62	Female	Non-Hispanic White	Some College	5	No	Yes	Yes	1	155	30325.1347705
1123	117261	1	-2.42108258290437	89	84	203	26	17	18	1.23	2.39	6.69	6.5	80	Female	Non-Hispanic White	Some College	1.84	Yes	No	Yes	1	161	5748.1318705
1124	117263	1	-1.86213676283956	112	40	177	19	29	16	1.04	2.68	8.43	5	56	Male	Non-Hispanic Black	High School Grad	4.91	Yes	No	No	1	159	11024.230142
1125	117265	0	-3.2135742470988	96	47	210	19	15	21	1.16	1.47	7.66	5.1	75	Male	Non-Hispanic Black	High School Grad	5	No	No	No	2	153	6937.554641
1126	117266	0	-3.77320366956859	110	55	168	23	26	10	0.56	1.47	5.95	5.3	79	Female	Non-Hispanic White	College Graduate or above	2.43	Yes	No	No	1	170	19363.0183545
1127	117270	1	-2.39551659874581	96	92	197	24	23	17	0.71	5.26	13.74	5.6	49	Female	Other Race	High School Grad	5	No	No	No	2	149	5936.584296
1128	117275	0	-3.78456383253783	115	164	145	15	16	12	0.82	0.69	7.49	6	63	Male	Other Race	9-11th Grade	2.38	No	No	No	2	155	5976.668215
1129	117280	0	-2.33052172828276	86	33	238	37	49	22	0.69	3.77	2.03	5.3	60	Female	Other Race	College Graduate or above	5	Yes	No	No	2	172	7832.067285
1130	117282	1	-2.40004452379966	124	78	178	17	15	10	0.68	10.98	21.43	5.2	41	Female	Mexican American	High School Grad	2.49	Yes	No	No	1	155	12260.0017475
1131	117285	0	-2.96726851339271	89	51	154	29	27	17	0.9	4.35	4.34	4.5	28	Male	Non-Hispanic White	High School Grad	0.84	No	No	No	2	150	9886.3885555
1132	117286	0	-2.95222205609018	101	57	266	18	14	18	0.7	0.34	4.04	4.8	46	Female	Non-Hispanic White	College Graduate or above	4.15	Yes	No	No	1	172	136979.187195
1133	117290	1	-2.3876849416648	136	101	163	12	16	13	0.89	35.04	50.91	5.6	45	Female	Non-Hispanic White	Some College	2.64	No	No	No	2	163	7176.1831485
1134	117295	1	-2.37695593682587	139	140	254	19	18	18	0.93	6.7	24.27	6.5	52	Female	Non-Hispanic Black	Some College	1.82	Yes	Yes	Yes	2	157	12582.5305565
1135	117297	1	-2.38111457386547	125	122	191	12	15	13	0.61	29.43	20.1	2.9	52	Female	Mexican American	High School Grad	3.79	Yes	No	No	1	159	7159.3652455
1136	117305	1	-2.38686781853726	100	156	185	18	12	18	1.27	2.73	16.76	6.4	68	Female	Other Race	Some College	1.66	Yes	Borderline	Yes	2	159	19391.307655
1137	117306	0	-2.93126604642769	90	43	195	14	10	11	0.71	0.66	3.21	3.1	42	Female	Non-Hispanic White	College Graduate or above	5	No	No	No	2	151	19856.9593685
1138	117310	1	-2.42067341030205	142	131	152	25	26	19	1.15	1.9	10.61	5.3	71	Male	Non-Hispanic White	High School Grad	1.17	Yes	Yes	Yes	2	167	1942.422941
1139	117322	0	-2.4128936329535	96	118	224	16	16	18	0.75	1.13	26.68	5	80	Female	Non-Hispanic White	Some College	3.4	Yes	No	Yes	2	164	6865.2103155
1140	117328	1	-2.3763110627749	112	60	169	12	10	13	0.78	9.48	17.37	5.6	32	Male	Non-Hispanic Black	Some College	0.88	No	Yes	Yes	1	152	6021.308369
1141	117335	0	-2.38832805963627	136	56	107	19	21	18	0.86	3.52	8.65	5.2	66	Male	Non-Hispanic White	High School Grad	2.26	No	Borderline	Yes	2	151	11886.0655855
1142	117336	1	-2.3453337614799	89	103	194	15	17	11	0.89	0.95	13.7	7.3	43	Male	Non-Hispanic Black	9-11th Grade	1.13	No	No	No	2	172	7558.1956045
1143	117353	0	-3.84191072478894	96	59	224	17	19	11	0.74	0.36	4.61	5.6	64	Male	Non-Hispanic Black	College Graduate or above	5	No	No	No	2	149	4690.622161
1144	117358	1	-2.38360175286702	121	165	242	19	26	15	0.93	0.57	11.52	6.8	36	Male	Other Race	High School Grad	1.36	No	No	Yes	2	154	13526.1648695
1145	117359	1	-0.48487372297782	115	120	149	20	21	12	0.98	5.68	15.58	9.2	59	Male	Non-Hispanic Black	High School Grad	0.99	Yes	No	Yes	1	163	13321.3517635
1146	117364	0	-3.21597705013287	100	29	144	18	19	16	0.7	0.3	5.75	4.3	37	Female	Mexican American	Some College	1.26	No	No	No	2	152	6457.883981
1147	117370	0	-1.85662230129612	84	78	175	10	10	13	0.91	13.76	5.65	3.4	52	Male	Other Race	Some College	1.99	Yes	No	No	2	163	3579.742945
1148	117375	1	-2.41097058781839	104	128	171	17	28	13	1.13	1.06	12.23	6.3	49	Male	Non-Hispanic White	Some College	4.94	Yes	No	Yes	2	161	35269.028078
1149	117383	0	-3.05365256928339	101	98	261	15	21	12	1.18	1.17	4.6	5.8	42	Male	Non-Hispanic White	Some College	5	No	No	No	2	149	43331.3270525
1150	117398	0	-2.74173912638792	109	77	206	18	21	16	0.54	5.88	11.71	5.6	61	Female	Non-Hispanic White	9-11th Grade	1.88	Yes	No	No	1	155	10204.5475155
1151	117400	0	-2.9587276114723	103	111	283	35	37	13	0.63	0.45	3.3	4.6	60	Male	Other Hispanic	Some College	2.82	Yes	No	No	1	165	4585.5659995
1152	117405	0	-2.95367607905412	103	51	186	19	21	18	0.86	4.21	11.6	6.7	26	Male	Other Race	College Graduate or above	5	No	No	Yes	1	164	6804.8531725
1153	117409	0	-1.37070671764808	109	66	193	17	19	10	0.65	1.57	21.06	4.4	34	Female	Mexican American	Some College	1.52	No	No	No	2	170	8393.258587
1154	117418	1	-2.38767889849152	121	87	156	26	40	5	1.14	3.39	99.78	7.7	45	Male	Other Race	High School Grad	0.94	Yes	No	Yes	1	155	10387.044045
1155	117428	0	-1.22678040445259	112	126	213	19	10	16	1.27	2.61	13.99	6.5	75	Female	Other Hispanic	9-11th Grade	0.07	Yes	No	Yes	2	171	5884.8141115
1156	117432	0	-2.93502321146846	97	89	154	14	11	12	0.67	1.04	7.35	5.1	66	Female	Non-Hispanic Black	College Graduate or above	2.11	No	No	Yes	1	152	3505.884008
1157	117437	0	-2.5069965469897	94	55	170	36	47	10	0.89	2.08	6.05	5.8	55	Male	Other Hispanic	Some College	4.81	No	No	No	3	156	14040.74738
1158	117438	0	-3.25933993439848	101	170	216	17	23	21	1	1.5	7.39	5.1	39	Male	Non-Hispanic White	College Graduate or above	4.8	Yes	No	Yes	1	149	33050.2793125
1159	117440	0	-2.97165316160032	101	88	176	27	27	14	0.91	0.29	4.75	7.1	61	Male	Non-Hispanic Black	High School Grad	0.65	Yes	No	No	1	150	1617.0742765
1160	117441	1	-2.40917464178252	106	115	191	24	19	25	1.52	2.6	11.21	6.2	80	Male	Non-Hispanic White	Some College	2.6	Yes	No	Yes	3	156	7951.992589
1161	117447	0	-2.38560408244676	89	85	165	18	17	9	0.77	4.44	9.88	5.6	42	Female	Other Hispanic	High School Grad	5	No	No	No	1	156	16093.3994355
1162	117453	0	-2.08002840883619	96	82	206	13	11	9	0.75	12.95	24.37	5	46	Female	Mexican American	Some College	5	Yes	No	No	2	164	4934.208163
1163	117463	0	-2.16094035422283	95	107	187	16	17	10	0.89	2.1	14.57	5.5	26	Male	Non-Hispanic Black	Some College	2.78	No	No	No	1	156	8696.356712
1164	117467	0	-2.95558105968606	114	55	191	104	115	15	0.7	1.05	9.13	6.5	58	Male	Non-Hispanic White	College Graduate or above	3.32	Yes	No	No	2	163	6410.551298
1165	117471	0	-2.16258680953046	95	66	148	24	14	21	1.13	2.39	4.71	5.1	80	Female	Non-Hispanic White	9-11th Grade	1.91	No	No	No	2	158	15105.9467645
1166	117485	0	-2.37209553797108	90	68	176	28	36	14	0.59	3.41	12.77	5.8	20	Female	Other Hispanic	Some College	4.34	No	No	No	1	149	8760.456601
1167	117494	0	-2.40203273818004	107	193	189	17	13	16	0.87	6.08	16.22	6.3	71	Female	Other Race	College Graduate or above	5	No	No	Yes	2	152	5061.788761
1168	117500	1	-1.39974330555257	101	132	134	28	48	14	0.86	1.66	23.61	5.4	22	Male	Non-Hispanic White	College Graduate or above	2.79	No	No	No	2	155	30980.825981
1169	117507	0	-2.09797399644323	94	94	252	20	17	14	0.96	3.86	11.62	4.8	65	Male	Non-Hispanic Black	Some College	2.03	Yes	No	No	2	165	3274.961633
1170	117510	0	-2.51434749604607	87	44	200	15	10	9	0.57	0.34	3.57	4.1	51	Female	Other Race	High School Grad	1.47	Yes	No	No	2	169	3824.9320025
1171	117529	0	-2.37406953047814	97	126	213	13	11	13	0.96	0.34	3.78	4.5	36	Male	Other Race	College Graduate or above	0.5	No	No	No	1	164	8238.4916605
1172	117540	1	-2.48483712277177	105	53	171	15	10	22	1.37	1.52	7.68	5.9	69	Male	Non-Hispanic White	Some College	4.93	Yes	No	Yes	1	166	75673.190756
1173	117546	1	-1.62969814595335	141	48	197	19	13	20	1.44	4.27	101.83	5.7	75	Male	Other Race	High School Grad	0.86	No	Yes	Yes	1	165	28313.154749
1174	117549	0	-3.77450196061705	108	43	128	75	37	16	0.91	1.72	7.35	5.5	29	Male	Non-Hispanic White	College Graduate or above	5	No	No	No	1	150	34998.168473
1175	117556	1	-2.39260929046997	100	119	149	16	14	6	0.65	7.53	9.24	4.8	39	Female	Non-Hispanic White	High School Grad	1.5	Yes	No	No	1	158	16087.0057135
1176	117559	1	-2.37804603005549	101	33	99	14	9	16	0.69	0.9	13.54	3	48	Female	Mexican American	High School Grad	1.99	No	No	No	2	155	15397.087957
1177	117574	0	-2.40090028624052	98	122	164	32	21	13	1.13	0.45	7.71	5.7	46	Male	Non-Hispanic White	College Graduate or above	3.69	No	No	No	2	159	24230.988305
1178	117580	1	-0.729865179261061	92	54	167	13	12	15	1.01	0.51	6.22	5	65	Male	Non-Hispanic Black	Less Than 9th Grade	2	No	No	No	1	159	5363.7768175
1179	117581	0	-2.1051305160281	84	41	173	21	10	11	0.74	1.15	4.44	3.9	22	Female	Other Race	College Graduate or above	3.4	No	No	No	2	155	9337.898797
1180	117599	0	-2.93446468534523	116	45	255	91	78	22	0.81	0.87	8.04	8.4	62	Female	Other Race	High School Grad	0.45	Yes	Borderline	Yes	1	150	2576.550219
1181	117603	0	-0.454258252463077	95	50	147	19	18	18	0.86	0.6	6.52	5.3	24	Male	Non-Hispanic White	9-11th Grade	1.2	No	No	No	1	165	22641.6600325
1182	117625	0	-2.02120013210851	94	56	194	17	14	9	0.65	0.36	4.6	5.3	31	Female	Non-Hispanic White	Some College	1.44	Yes	No	No	1	163	33877.442044
1183	117631	1	-2.40185824953021	94	143	204	24	17	11	0.63	2.18	7.48	4.2	72	Female	Non-Hispanic White	Some College	2.04	No	No	No	1	157	24824.1162885
1184	117635	0	-0.358467535064707	115	67	145	13	7	12	0.84	8.62	5.59	6.9	65	Female	Non-Hispanic Black	Some College	1.2	Yes	No	Yes	1	172	5170.5329415
1185	117641	0	-3.054963737036	92	65	184	24	21	8	0.63	1.4	5.38	4.2	23	Female	Other Hispanic	High School Grad	2.69	No	No	Yes	2	169	12254.2047025
1186	117657	0	-0.678647546213991	98	90	207	22	25	13	0.7	0.49	10.87	3.3	55	Female	Non-Hispanic White	College Graduate or above	4.57	Yes	No	No	1	167	29960.4683975
1187	117676	1	-1.96423304360947	104	362	177	12	14	13	0.63	3.16	15.33	3.9	45	Female	Non-Hispanic White	High School Grad	3.84	Yes	No	Yes	2	156	8610.302892
1188	117678	1	-1.44679778927914	207	142	171	26	24	12	0.65	1.94	15.39	5.5	76	Male	Non-Hispanic White	High School Grad	1.22	Yes	Yes	Yes	2	172	5963.1062075
1189	117690	0	-2.50908281087633	94	104	172	19	10	10	0.76	2.42	2.94	3.5	39	Female	Non-Hispanic White	Some College	1.28	Yes	No	No	1	156	12517.8774455
1190	117692	0	-1.07123414865075	118	69	178	39	42	32	2.45	16.28	11.74	8.8	69	Male	Non-Hispanic Black	9-11th Grade	0.83	Yes	No	Yes	1	161	2218.127154
1191	117699	1	-2.37406952296618	132	156	254	15	15	10	0.93	0.91	19.8	6.3	47	Female	Other Hispanic	College Graduate or above	0.48	No	No	Yes	1	152	6867.18373
1192	117701	0	-2.16421418495504	109	225	264	21	25	20	0.76	0.51	12	7.1	48	Male	Non-Hispanic White	9-11th Grade	5	No	No	No	2	167	23527.3870525
1193	117710	1	-2.37288564912658	118	80	137	17	23	12	0.89	2.89	27.39	4	47	Male	Non-Hispanic White	9-11th Grade	3.19	Yes	No	Yes	2	150	18425.0927905
1194	117720	0	-3.07045993575555	90	147	163	17	13	12	1.07	0.6	16.52	5.7	31	Male	Non-Hispanic Black	Some College	5	Yes	No	No	2	170	5071.138464
1195	117732	0	-2.37566047904432	107	51	191	14	9	16	0.69	5.87	15.7	4.2	53	Female	Non-Hispanic Black	College Graduate or above	3.08	No	No	Yes	1	150	3016.68381
1196	117735	0	-2.3747613095226	86	58	169	10	11	15	0.7	0.88	4.9	3.4	31	Female	Other Hispanic	College Graduate or above	2.65	No	No	No	3	156	9638.2665555
1197	117738	0	-2.9402886263211	89	34	195	19	20	15	0.97	0.46	6.06	6.8	25	Female	Non-Hispanic White	Some College	1.63	Yes	No	No	2	158	19692.019507
1198	117746	1	-2.39796216880487	125	114	160	22	21	14	0.91	10.01	14.78	5.7	66	Male	Non-Hispanic White	Some College	4.22	Yes	Yes	Yes	2	150	11555.517812
1199	117752	0	-2.91082113426191	90	24	210	16	16	13	0.56	0.54	4.21	5.3	33	Female	Non-Hispanic White	College Graduate or above	4.85	No	No	No	1	151	37444.30248
1200	117753	0	-2.40273655610002	104	62	195	16	11	10	0.58	1.66	5.9	4.1	53	Female	Other Race	Some College	5	No	No	No	1	167	6978.1386025
1201	117754	0	-0.85222930031136	103	52	201	14	8	13	0.66	0.23	11	1.6	48	Female	Non-Hispanic Black	Some College	2.33	No	No	Yes	1	171	2325.73073
1202	117767	0	-2.94145787349957	171	194	163	27	31	15	0.98	4.07	12.64	5.6	66	Male	Non-Hispanic White	High School Grad	1.48	Yes	Yes	Yes	1	166	19153.414788
1203	117775	0	-1.59961305534599	93	128	202	13	13	11	0.98	0.67	4.35	6.9	49	Male	Other Race	College Graduate or above	5	Yes	No	No	2	161	3520.2828245
1204	117778	0	-2.43303162491424	87	30	175	21	9	11	0.54	4.34	6.84	4.6	44	Female	Non-Hispanic White	College Graduate or above	5	Yes	No	No	1	171	20809.454423
1205	117780	1	-1.49190603731205	342	208	135	17	19	22	0.57	2.65	8.84	4.3	55	Male	Non-Hispanic White	High School Grad	3.66	No	Yes	Yes	1	157	88648.5597415
1206	117792	1	-2.3629731722229	112	144	206	23	39	13	0.77	1.23	13.82	6.3	60	Female	Other Race	College Graduate or above	3.65	No	Borderline	Yes	2	166	4270.3957095
1207	117793	0	-3.22119109195099	95	117	250	17	14	19	1.32	1.73	11.32	3.9	80	Female	Non-Hispanic White	Some College	1.48	No	Yes	Yes	1	155	7029.5863955
1208	117807	0	-2.93212383095801	94	188	184	15	14	18	0.92	4.98	11.31	5.8	67	Female	Non-Hispanic White	College Graduate or above	2.96	Yes	No	No	1	149	28560.9934765
1209	117810	0	-1.93450873438774	98	53	202	21	19	11	0.97	1.91	8.8	4.2	27	Male	Other Race	College Graduate or above	3.4	No	No	No	2	155	7745.1235755
1210	117817	0	-3.19481635650548	99	87	221	17	11	12	0.95	5	4.03	4.5	54	Female	Other Hispanic	Some College	3.73	No	No	No	1	152	6183.6803705
1211	117832	0	-2.42832684113139	102	177	201	14	18	9	0.53	0.57	10.94	3.8	41	Female	Non-Hispanic White	9-11th Grade	3.58	No	No	Yes	1	151	25735.0841405
1212	117845	0	-3.88278692583173	101	97	214	20	21	17	0.95	2.6	3.97	6.2	61	Male	Other Hispanic	High School Grad	2.61	Yes	No	No	1	156	10483.600693
1213	117849	0	-2.38275246337098	98	139	206	16	14	10	0.72	3.11	12.51	5.5	51	Female	Other Race	Some College	4.57	No	No	No	2	171	4315.796894
1214	117856	0	-2.37396672953594	93	41	176	17	8	8	0.42	6.52	3.13	3.1	50	Female	Other Hispanic	Some College	0.76	No	No	No	1	156	10208.4033735
1215	117862	0	-2.46905916224271	109	101	152	19	10	22	1.46	3.16	9.2	6.4	80	Male	Non-Hispanic White	Less Than 9th Grade	5	No	No	Yes	3	156	10049.291429
1216	117864	0	-0.792374782168971	99	68	145	35	22	8	0.74	0.77	8.37	4.6	63	Female	Non-Hispanic Black	Some College	4.25	Yes	No	No	2	154	3583.032854
1217	117877	0	-2.93092214533191	90	49	131	14	8	10	0.75	0.86	9.27	3	41	Female	Non-Hispanic Black	College Graduate or above	5	No	No	No	2	153	9428.2751475
1218	117881	0	-1.37325410807873	94	43	142	12	15	14	1.07	5.91	17.52	3.8	46	Male	Non-Hispanic Black	College Graduate or above	0.92	No	No	No	1	149	4857.4587135
1219	117884	0	-2.37471371420764	90	104	241	22	16	15	0.71	1.32	7.84	3.3	66	Female	Other Hispanic	Some College	1.03	No	No	Yes	1	149	4392.4685675
1220	117886	1	-1.30906619165337	111	92	154	13	11	13	0.94	0.33	10.61	3.9	71	Female	Non-Hispanic Black	High School Grad	0.1	No	Yes	Yes	1	150	4950.135459
1221	117888	0	-3.18617806045781	80	36	201	35	16	19	1.19	6.91	3.22	11.8	24	Male	Other Race	College Graduate or above	4.57	No	No	No	2	171	5464.880818
1222	117897	0	-2.41378309773501	85	53	162	38	29	15	0.67	0.69	3.97	2.5	22	Female	Other Hispanic	Some College	2.96	No	No	No	2	156	3749.3025335
1223	117903	1	-2.37865765819777	106	254	201	22	24	10	0.68	2.25	20.81	5	46	Female	Other Race	Some College	3.85	No	No	No	2	152	4247.553709
1224	117907	0	-3.07085101712456	112	59	167	15	19	17	0.77	28.05	22.08	4.8	21	Female	Other Hispanic	9-11th Grade	0.12	No	No	No	1	167	6063.108113
1225	117913	0	-1.52080902737599	101	67	264	15	12	17	0.95	9.57	15.8	6.4	57	Female	Non-Hispanic Black	Some College	1.6	Yes	No	Yes	1	168	4221.463744
1226	117915	0	-2.4125045411001	90	34	206	19	12	15	0.77	0.42	3.72	5	48	Female	Other Race	High School Grad	2.19	Yes	No	No	1	156	8187.7787555
1227	117916	1	-1.25990697408133	103	69	196	13	12	30	1.24	1.05	20	6.7	75	Male	Mexican American	High School Grad	1.66	Yes	Yes	No	2	152	9399.563176
1228	117917	1	-3.22269107823074	204	81	213	14	13	7	0.6	5.67	51.22	4.1	68	Female	Other Hispanic	Some College	1.73	No	Yes	No	1	169	6000.4475675
1229	117922	0	-2.38452143046454	97	162	204	29	29	21	0.9	3.03	6.38	6.4	31	Male	Other Hispanic	Less Than 9th Grade	0.73	No	No	No	1	171	8973.213573
1230	117933	0	-2.37669610697331	114	99	207	30	25	17	0.99	3.32	15.81	6.4	34	Male	Non-Hispanic Black	College Graduate or above	0.8	No	No	Yes	2	157	16115.790404
1231	117942	0	-2.48025466972501	89	64	155	10	10	12	0.65	5.03	8.12	3.8	36	Female	Mexican American	Some College	2.86	No	No	No	1	158	10538.0991375
1232	117946	1	-2.3767609038268	95	76	192	17	15	11	0.56	1.32	12.36	4.1	38	Female	Mexican American	Some College	1.45	No	No	No	1	162	13661.6722585
1233	117950	0	-2.37516929056635	99	52	183	21	15	15	0.81	0.68	2.45	3.6	59	Female	Other Race	College Graduate or above	4.62	No	No	No	2	165	3951.4256905
1234	117953	1	-2.35624727835356	102	75	209	22	30	15	0.72	2.01	9.96	4.6	41	Female	Non-Hispanic White	Some College	3.66	No	No	No	1	157	60716.702686
1235	117974	1	-2.37813206290954	92	119	195	23	25	7	0.57	2.73	7.55	3.9	39	Female	Other Race	College Graduate or above	5	No	No	No	1	159	11975.829154
1236	117989	0	-3.83531787281047	108	74	131	30	44	17	0.95	1.56	9.74	7.4	64	Male	Non-Hispanic White	College Graduate or above	5	No	No	Yes	2	156	17205.073819
1237	117996	0	-2.96380391156146	108	102	169	24	22	19	1.03	4.1	6.8	8.2	47	Male	Mexican American	Some College	0.21	No	No	No	2	165	13092.215217
1238	117998	0	-2.93024179755786	82	72	149	20	21	12	1.12	0.53	9.96	6.3	43	Male	Non-Hispanic Black	Some College	5	No	No	No	3	156	5820.1665835
1239	118003	0	-2.38172192374828	110	103	139	23	27	19	0.98	0.18	7.12	6.4	80	Male	Non-Hispanic White	College Graduate or above	5	No	No	No	2	159	16879.824417
1240	118014	1	-2.39125668957094	114	100	159	18	21	21	0.92	2.02	30.77	7.1	71	Male	Non-Hispanic White	Some College	1.73	Yes	Yes	Yes	1	158	3223.761733
1241	118017	0	-2.23417623463039	101	112	151	18	16	23	0.97	0.72	8.29	5.1	79	Female	Non-Hispanic White	Some College	3.55	Yes	No	No	1	149	15776.017674
1242	118019	0	-0.731736533534778	118	143	161	18	16	17	1.31	4.55	168.99	3.3	74	Male	Non-Hispanic Black	High School Grad	2.23	No	No	Yes	1	149	3525.116362
1243	118025	0	-2.96350328925853	100	30	187	25	30	16	1.08	1.84	13.48	4.5	50	Female	Non-Hispanic Black	College Graduate or above	1.17	No	No	Yes	2	152	5480.612534
1244	118031	0	-2.40229505820145	114	55	171	22	18	6	0.64	87.45	6.85	4.1	59	Female	Non-Hispanic White	High School Grad	2.59	Yes	No	No	2	158	40206.035593
1245	118033	1	-0.295662245957436	104	92	204	17	13	8	0.7	3.22	9.11	6.7	61	Female	Other Race	College Graduate or above	2.44	No	No	No	2	169	5266.295689
1246	118040	0	-1.46538488599976	112	78	165	15	12	10	0.78	3.83	9.84	3.7	36	Female	Non-Hispanic Black	9-11th Grade	0.28	Yes	No	No	2	166	5609.501238
1247	118044	1	-2.48418188153034	107	87	197	27	20	19	1.19	2.56	6.55	5.8	48	Male	Non-Hispanic White	Some College	5	Yes	No	No	1	149	22845.818428
1248	118055	1	-2.4031485450266	101	56	217	14	13	11	0.69	7.91	10.51	6.1	53	Female	Non-Hispanic Black	Some College	1.04	No	No	No	1	172	7106.7756305
1249	118061	1	-1.70897755745554	111	133	184	28	15	16	0.58	16.16	23.18	6	69	Female	Mexican American	9-11th Grade	1.96	No	No	No	2	162	7244.392947
1250	118063	0	-2.94614038880995	105	47	94	17	13	19	1.15	0.56	3.68	4.7	25	Male	Non-Hispanic White	College Graduate or above	2.32	No	No	No	1	156	46905.560055
1251	118072	0	-1.14449682040674	99	74	194	15	11	12	0.7	49.33	10.75	6.2	56	Female	Mexican American	Some College	3.95	No	No	Yes	2	166	7468.8124595
1252	118075	0	-2.37452665837952	93	38	123	15	15	9	0.6	0.89	15.98	3.4	26	Female	Non-Hispanic Black	Some College	4.61	No	No	No	3	156	10140.963611
1253	118085	1	1.81068611364194	90	189	281	20	16	13	1.03	3.05	11.49	6.5	28	Male	Non-Hispanic White	High School Grad	2.11	Yes	Borderline	No	1	161	63182.774111
1254	118087	0	-2.60415828786843	101	227	266	20	21	13	0.98	1.22	10.8	7.9	51	Male	Other Hispanic	Less Than 9th Grade	2.54	Yes	No	No	1	155	9676.26329
1255	118091	0	-3.0716714588585	93	142	151	22	23	17	1.26	0.55	23.85	5.7	72	Male	Non-Hispanic White	Some College	2.06	Yes	No	Yes	1	167	8597.7750065
1256	118103	0	-2.4125552287763	111	201	231	17	15	13	1	0.54	13.59	5.8	54	Male	Other Race	Some College	5	No	No	No	2	155	3535.8623315
1257	118111	1	-2.37492452943121	114	172	242	30	43	19	0.62	2.14	15.09	6.3	54	Female	Other Race	College Graduate or above	5	No	No	Yes	1	162	5681.2510595
1258	118115	1	-2.39146861314874	203	217	182	14	18	12	0.85	1.14	16.39	5	62	Male	Other Hispanic	Less Than 9th Grade	0.56	Yes	Yes	Yes	2	164	1266.382783
1259	118118	0	-0.736938154100647	83	73	188	13	8	15	0.9	5.31	11.54	3.6	46	Female	Non-Hispanic White	Some College	1.02	No	No	No	2	158	10296.309797
1260	118123	0	-1.9700694457683	230	178	136	17	16	34	1.35	15.37	140.25	7.3	65	Female	Non-Hispanic White	High School Grad	1.66	Yes	Yes	Yes	2	152	18198.2159825
1261	118124	1	-2.39191712701628	193	186	154	22	25	16	0.7	4.73	39.91	4.6	61	Female	Mexican American	High School Grad	4.19	No	No	No	2	155	3735.504466
1262	118125	1	-1.74648562477574	106	111	221	16	11	18	0.97	11.32	41.03	4.6	57	Female	Non-Hispanic Black	High School Grad	3.11	Yes	No	Yes	1	172	16682.874191
1263	118126	1	-2.38325012391078	107	152	161	20	24	10	0.91	1.99	17.27	5.4	38	Male	Non-Hispanic White	Some College	1.28	Yes	No	No	1	156	10597.4640165
1264	118128	0	-2.93002192039283	234	189	218	13	17	19	0.69	18.44	12.15	5.6	56	Female	Non-Hispanic Black	Some College	3.32	No	Yes	Yes	2	170	3924.76806
1265	118134	0	-3.76802191844241	95	65	114	41	27	23	0.72	1.14	5.01	3.8	80	Male	Non-Hispanic White	College Graduate or above	5	No	No	Yes	2	150	5449.1600835
1266	118150	0	-2.41099841867597	232	181	262	12	16	17	0.52	1.37	8.74	4.2	60	Female	Non-Hispanic White	High School Grad	2.02	No	Yes	No	1	164	22970.5815725
1267	118156	1	-2.28787735221837	115	86	186	17	20	15	0.82	2.49	10.55	5	48	Female	Non-Hispanic White	Some College	2.44	Yes	No	No	2	163	26902.7362235
1268	118161	0	-2.38112589140701	116	76	126	16	13	18	1.25	6.76	19.5	7.5	60	Female	Non-Hispanic Black	Some College	1.32	No	No	Yes	2	172	3524.9317915
1269	118172	0	-1.979434486569	94	68	154	18	10	12	1	0.31	7.31	3.7	43	Female	Non-Hispanic Black	9-11th Grade	0.04	Yes	No	No	1	168	3639.026788
1270	118205	0	-0.488443652458274	92	79	189	12	7	8	0.81	1.55	5.9	4.2	44	Female	Other Hispanic	9-11th Grade	0.1	No	No	No	2	149	11488.432872
1271	118210	0	-2.38891163070858	104	122	164	17	15	12	0.98	4.09	14.12	8.2	53	Male	Other Race	College Graduate or above	0.89	Yes	No	Yes	2	170	3049.706465
1272	118211	0	-0.540574355054445	94	121	214	14	11	9	0.53	1.95	12.12	4.8	50	Female	Other Race	High School Grad	2.98	Yes	No	No	3	156	6059.4129565
1273	118220	1	-2.37406881930892	90	28	221	14	9	12	0.86	4.97	6.01	3.7	39	Female	Non-Hispanic Black	Some College	3.47	No	No	No	1	164	8418.2372485
1274	118229	0	-2.94100064471668	91	87	231	16	12	14	1.18	5.77	2.96	7.1	69	Male	Non-Hispanic White	College Graduate or above	5	No	No	No	2	168	21566.9716195
1275	118231	1	-2.4002331031045	100	82	139	21	31	15	0.84	1.87	10.43	4.5	34	Male	Non-Hispanic White	High School Grad	0.43	Yes	No	No	1	157	16642.227704
1276	118238	0	-2.93866191744481	102	101	175	21	9	11	0.84	1.51	10.7	7.4	24	Male	Other Race	Some College	2.94	Yes	No	No	1	161	6946.5137925
1277	118239	1	-2.40278828982286	115	301	187	19	25	13	0.92	1.09	27.24	6.7	58	Male	Other Hispanic	9-11th Grade	2.4	Yes	No	No	2	168	3670.6802915
1278	118247	0	-3.22779584441568	87	210	164	20	14	18	0.96	3.33	14.09	6.6	74	Female	Non-Hispanic White	Some College	1.97	Yes	Yes	Yes	1	172	27376.0477955
1279	118256	0	-2.39265725096646	101	65	194	15	13	12	0.78	1.03	4.53	5.4	47	Male	Other Race	College Graduate or above	5	No	No	No	1	149	3799.613678
1280	118258	0	-2.93854176525598	99	101	209	18	21	11	0.64	1.73	8.59	3.3	29	Female	Non-Hispanic White	Some College	3.05	Yes	No	Yes	1	151	33915.468489
1281	118265	0	-2.37944541759128	99	31	208	15	8	11	0.86	0.59	3.32	4.8	36	Male	Other Hispanic	Some College	2.69	Yes	No	No	2	169	11597.526746
1282	118266	0	-2.37578669522205	104	141	184	17	17	19	0.73	16.38	10.64	5.9	68	Male	Other Hispanic	High School Grad	0.52	Yes	No	No	2	162	9716.9271955
1283	118267	1	-0.039392025843814	115	272	201	16	16	14	0.61	11.69	25.38	5.1	47	Female	Other Hispanic	9-11th Grade	0.75	No	No	No	1	149	7107.344717
1284	118271	0	-2.3356646366442	123	40	87	10	4	26	4.33	57.66	3.64	3.5	61	Female	Non-Hispanic Black	Some College	1.29	No	Yes	Yes	2	150	1188.058151
1285	118274	1	-2.39050448901286	116	103	158	26	34	12	0.8	5.81	10.4	4.2	43	Male	Other Hispanic	Some College	0.68	Yes	No	Yes	1	170	12900.5753385
1286	118279	0	-2.28483143036516	110	126	178	34	50	16	0.74	2.24	13.87	3.8	65	Female	Non-Hispanic White	College Graduate or above	5	Yes	No	No	1	157	44564.0788605
1287	118284	0	-3.79570931822961	123	260	207	13	10	8	0.74	9.43	15.58	5.8	43	Female	Other Hispanic	Some College	0.94	Yes	No	No	1	157	11386.796551
1288	118285	0	-3.77306204725252	121	134	177	30	33	22	0.93	0.96	11.14	3.4	70	Male	Non-Hispanic White	College Graduate or above	2.99	Yes	No	Yes	1	155	21613.7765545
1289	118286	1	-2.38892069306403	97	145	233	19	21	12	0.66	2.85	25.78	6.2	45	Female	Other Hispanic	High School Grad	0.1	No	No	Yes	1	163	27762.0796
1290	118299	0	-2.95533143636063	100	67	162	18	21	15	1.05	1.59	11.58	5.8	54	Male	Non-Hispanic White	Some College	4.74	No	No	No	1	169	104059.208649
1291	118305	1	-2.42905008714523	100	77	167	25	17	20	0.96	1.64	5.97	4	77	Female	Non-Hispanic White	College Graduate or above	5	No	Yes	Yes	1	167	18624.994892
1292	118315	0	-1.25839329714745	104	85	145	16	13	13	0.9	0.95	6.29	5.1	29	Male	Non-Hispanic White	Some College	5	No	No	No	1	158	48710.296368
1293	118317	1	-3.2145906079128	111	130	142	28	69	25	1	1.32	12.25	6.4	33	Male	Non-Hispanic White	High School Grad	2.02	No	Borderline	Yes	1	164	26798.707732
1294	118330	0	-2.37467815861348	113	108	195	22	29	17	0.67	1.44	9.83	7.1	58	Male	Other Race	Some College	3.65	No	No	Yes	2	165	4117.208715
1295	118331	0	-2.05133164906464	101	51	205	17	17	13	1.01	0.35	5.84	4.3	74	Male	Non-Hispanic White	College Graduate or above	2.16	Yes	No	Yes	2	168	12531.683029
1296	118337	0	0.232033126225108	93	70	165	15	13	6	0.73	0.23	4.85	4.3	33	Female	Non-Hispanic Black	Some College	2.36	Yes	No	No	2	166	3871.2480285
1297	118340	0	-1.71906826387651	91	70	137	22	26	17	0.97	2.1	25.8	5.7	34	Female	Non-Hispanic Black	Some College	0.33	Yes	No	No	1	168	4696.3688385
1298	118343	1	-2.06769381688118	93	47	149	13	12	12	0.71	3.16	2.91	6.6	37	Male	Mexican American	Some College	2.99	No	No	Yes	2	155	9407.699057
1299	118358	0	-2.38184048134542	98	118	167	28	36	15	1.03	38.87	3.67	5.1	51	Male	Non-Hispanic White	College Graduate or above	5	No	No	No	1	159	88157.306121
1300	118370	1	-0.371096537641087	84	125	133	19	9	12	0.83	7.57	22.72	6.3	43	Female	Non-Hispanic White	High School Grad	0.59	Yes	No	No	2	151	11760.3397165
1301	118374	0	-3.71294331886787	88	68	158	25	28	12	1.06	2.67	3.36	5.8	28	Male	Non-Hispanic Black	College Graduate or above	3.4	No	No	No	2	149	20133.611311
1302	118395	0	-2.22386931309304	100	136	172	20	11	25	1.77	11.26	14.51	10.9	56	Female	Non-Hispanic White	Some College	0	No	No	No	2	158	11940.543322
1303	118406	0	-2.97610980298783	109	63	241	16	11	20	1.06	1.71	4.42	4.7	42	Male	Non-Hispanic White	College Graduate or above	5	No	No	No	2	151	17011.3761005
1304	118409	1	-2.43955193460843	79	47	165	15	12	9	0.77	4.29	10.25	3.2	37	Female	Non-Hispanic White	College Graduate or above	5	No	No	No	1	155	32662.410921
1305	118411	1	-1.4360126608856	108	102	200	18	21	15	1.23	4.31	7.29	6.8	67	Male	Non-Hispanic White	Some College	3.6	Yes	No	No	2	151	10509.225612
1306	118412	0	-2.37822660111942	93	28	177	26	24	13	0.9	0.67	5.42	4.7	68	Female	Non-Hispanic Black	College Graduate or above	3.73	No	No	Yes	1	166	6510.231522
1307	118416	0	-3.22702872144911	108	82	218	19	10	22	1.14	0.76	15.6	5.4	80	Female	Non-Hispanic White	Some College	4.43	No	No	No	2	170	8520.662711
1308	118418	0	-2.43423519298619	99	184	190	19	12	9	0.76	2.09	3.19	4.2	56	Male	Non-Hispanic White	High School Grad	0.62	Yes	No	No	1	163	23005.1813465
1309	118436	0	-1.53437875406211	100	73	130	49	54	14	0.91	0.17	6.64	4.5	64	Male	Non-Hispanic Black	9-11th Grade	2.43	Yes	No	No	1	172	4355.789967
1310	118442	0	-2.93545794654351	93	82	136	26	20	12	1.09	1.65	2.85	8.4	27	Male	Non-Hispanic Black	College Graduate or above	3.92	No	No	No	2	170	8504.101477
1311	118450	0	-2.82208920095695	107	31	150	21	21	12	0.84	1.58	7.12	5.9	21	Male	Non-Hispanic White	College Graduate or above	5	Yes	No	No	2	153	182988.813785
1312	118452	1	-2.16933517751945	153	145	175	17	14	17	1.07	4.08	30.44	4.8	63	Female	Non-Hispanic Black	9-11th Grade	0.76	Yes	Yes	Yes	2	162	8569.1689045
1313	118458	1	-0.649005990338462	103	79	218	18	15	11	1.12	0.2	9.34	4.5	65	Female	Non-Hispanic White	High School Grad	0.9	No	No	Yes	2	150	10876.654087
1314	118484	1	-0.391261871512934	106	60	188	19	17	8	0.91	0.8	20.93	6.1	54	Male	Non-Hispanic Black	9-11th Grade	0.94	No	No	No	2	172	8969.965123
1315	118488	0	-1.7242379664873	96	34	164	16	11	11	0.56	0.56	3.54	3.2	35	Female	Other Race	High School Grad	4.09	Yes	No	No	1	167	4491.70616
1316	118491	0	-2.37430052560476	89	89	154	21	16	12	0.91	0.77	4.99	4.7	72	Male	Other Hispanic	9-11th Grade	1.03	Yes	No	Yes	1	149	4067.694216
1317	118504	0	-3.20508972977162	74	272	142	22	18	13	1.25	6.17	7.28	6.6	25	Male	Non-Hispanic White	9-11th Grade	0.51	No	No	No	1	167	11103.767904
1318	118512	1	-2.38103542623215	109	117	152	29	55	10	0.55	3.96	19.74	5.2	52	Male	Mexican American	Less Than 9th Grade	0.43	No	No	No	2	160	9284.506387
1319	118518	0	3.01348373665662	337	70	152	9	7	14	1.01	1.73	5.08	3.5	39	Female	Non-Hispanic Black	College Graduate or above	0.78	Yes	Yes	No	2	171	4023.9928175
1320	118523	0	-2.93871243659589	87	99	245	20	16	19	0.69	3.17	9.83	4.7	54	Female	Mexican American	High School Grad	4.16	No	No	No	2	159	7227.1328195
1321	118528	0	-2.37237548715757	70	196	234	14	13	12	1.1	1.22	13.7	6.3	34	Male	Non-Hispanic Black	High School Grad	1.11	No	No	No	2	170	10127.407928
1322	118530	0	-3.18165262181532	106	34	193	16	19	17	0.85	0.57	4.12	7.4	25	Male	Other Race	College Graduate or above	1.32	No	No	No	1	169	10274.485374
1323	118548	0	-0.0336165369442967	89	44	172	14	14	10	1.12	1.36	8.45	4.4	37	Male	Non-Hispanic Black	Some College	0.34	Yes	No	No	1	170	8345.1203365
1324	118564	1	-2.34484211505222	282	264	179	21	15	46	1.34	1.72	17.59	6.6	80	Male	Non-Hispanic White	Less Than 9th Grade	1.1	Yes	Yes	Yes	2	172	5106.790444
1325	118565	0	-3.22978262508952	101	75	240	23	22	22	0.53	1.69	6.41	4.9	53	Female	Other Hispanic	9-11th Grade	0.59	No	No	No	2	153	10338.531653
1326	118577	1	-0.945398608287463	130	213	259	12	11	13	0.97	9.5	20.71	7.1	80	Female	Non-Hispanic White	High School Grad	1.48	Yes	No	Yes	2	151	10938.7621695
1327	118581	0	-2.37406304703022	105	46	133	20	16	12	0.82	1.93	20.06	5.2	71	Male	Non-Hispanic Black	Some College	3.46	Yes	No	Yes	1	161	3037.855936
1328	118586	1	-2.37893076505668	88	51	177	14	15	13	0.71	4.15	10.32	2.5	37	Female	Mexican American	9-11th Grade	0.7	No	No	No	2	162	16892.0040935
1329	118592	1	-0.716840301363712	104	67	206	25	13	10	0.78	3.15	13.66	6.3	54	Female	Non-Hispanic White	High School Grad	0.72	Yes	No	No	2	157	160786.7596135
1330	118599	1	-1.54064905230292	97	50	158	24	16	14	0.79	35.54	13.45	8	69	Male	Non-Hispanic Black	College Graduate or above	2.61	No	No	Yes	2	150	1412.8860885
1331	118609	1	-1.45000464863672	119	95	224	83	60	9	0.73	4.78	15.1	4.1	53	Female	Mexican American	College Graduate or above	4.28	Yes	No	No	2	172	12526.4171765
1332	118610	0	-3.78644451119292	94	66	159	28	24	17	0.8	0.11	5.26	5.6	59	Male	Non-Hispanic White	College Graduate or above	5	No	No	No	2	159	30583.5257845
1333	118611	0	-2.94071229521507	99	87	190	22	26	19	0.78	1.04	8.56	4.7	59	Female	Non-Hispanic White	Some College	5	Yes	No	No	2	159	39266.319734
1334	118612	0	-0.613374094700771	89	39	135	16	11	8	0.71	2.68	5.49	3.8	33	Female	Non-Hispanic Black	High School Grad	1.18	No	No	No	2	170	5795.6857445
1335	118618	1	-2.39371187794132	115	56	151	19	13	16	0.74	5.45	11.11	7.7	57	Female	Non-Hispanic Black	Some College	5	No	No	Yes	1	172	12261.105844
1336	118623	0	-3.22203008103461	98	147	176	19	13	14	1.08	0.51	5.13	5	80	Male	Other Hispanic	9-11th Grade	1.45	No	No	No	1	165	5861.470829
1337	118628	0	-0.873858548295391	93	98	162	26	26	10	1	0.39	4.23	4.7	44	Female	Non-Hispanic Black	High School Grad	0.72	Yes	No	No	1	168	6511.7791045
1338	118638	0	-2.34322936350197	115	107	220	17	18	18	0.72	0.45	11.96	5.8	70	Female	Other Race	High School Grad	3.86	No	No	No	1	154	10155.6736615
1339	118640	1	-2.40570955099605	119	296	180	20	28	13	1.05	1.79	27.34	5.9	56	Male	Other Hispanic	Less Than 9th Grade	3.15	Yes	No	Yes	2	150	4278.7715845
1340	118641	0	-1.7423358835478	92	79	180	19	11	11	1.08	2.69	6.08	3.3	28	Female	Non-Hispanic Black	Some College	0.73	No	No	Yes	1	164	7027.1404615
1341	118643	0	-2.37836572707362	100	59	195	20	11	10	0.74	0.97	7.58	4.7	50	Female	Non-Hispanic Black	Some College	5	No	No	Yes	2	170	4271.967981
1342	118648	1	-2.38040010557363	124	198	205	36	67	16	0.84	2.04	15.88	6.8	47	Male	Mexican American	9-11th Grade	0.92	No	No	No	1	152	7114.639989
1343	118663	0	-2.58790784819851	97	141	149	24	27	13	0.76	0.28	7.18	3.8	26	Male	Non-Hispanic Black	9-11th Grade	0.98	Yes	No	No	1	162	5930.0291185
1344	118675	0	-3.43327174653692	120	84	157	20	21	15	0.93	0.35	7.54	4.4	59	Male	Non-Hispanic White	9-11th Grade	5	Yes	Borderline	Yes	1	156	57658.450339
1345	118687	0	-0.484195126447563	102	108	282	21	24	17	1.09	1.04	14.84	5	53	Female	Non-Hispanic White	College Graduate or above	4.78	No	No	No	1	163	5349.74204
1346	118697	0	-2.37947277526156	101	42	126	16	13	14	0.6	0.56	5.87	2.8	42	Female	Mexican American	9-11th Grade	1.92	No	No	No	2	161	9751.662444
1347	118712	1	0.487635449110628	104	215	242	77	159	10	0.85	4.53	19.34	7.4	23	Male	Other Hispanic	Some College	2.55	No	No	No	1	163	27778.327873
1348	118713	0	-2.43533595058251	127	50	124	19	21	22	1.11	2.41	16.38	6.4	54	Male	Other Race	College Graduate or above	5	No	Yes	No	1	169	8024.7113705
1349	118719	0	-1.01521290603227	84	50	111	20	10	11	1.35	1.06	6.76	6	23	Male	Non-Hispanic Black	High School Grad	0.35	No	No	No	1	171	4568.9926325
1350	118722	1	-1.46029806977406	84	76	122	25	19	18	1	2.52	8.75	5.4	62	Female	Non-Hispanic Black	Some College	4.64	Yes	Yes	Yes	1	156	3912.3060685
1351	118724	0	-2.59181047862668	100	36	266	20	16	15	0.8	0.66	4.97	5.3	62	Female	Non-Hispanic White	College Graduate or above	3.75	Yes	No	Yes	1	149	33285.042709
1352	118729	0	-1.75590350541563	115	49	122	15	15	13	0.78	3.44	11.84	4.5	43	Female	Mexican American	9-11th Grade	0.1	No	No	No	1	154	12789.705245
1353	118732	0	-2.0255654341978	95	95	154	18	14	11	0.61	1.15	6.73	3.6	51	Female	Other Hispanic	College Graduate or above	1.71	No	No	No	2	157	26066.9949975
1354	118734	0	-2.60218436368093	106	76	219	20	26	13	0.94	3.14	8.73	6.8	37	Male	Non-Hispanic Black	9-11th Grade	0.58	No	No	No	2	155	3851.479329
1355	118735	0	-2.3779840856341	108	158	200	20	15	18	0.86	0.62	12.14	5.7	80	Female	Non-Hispanic White	Some College	5	Yes	No	Yes	2	159	8509.807815
1356	118746	1	0.24364156127703	88	95	198	14	15	7	0.82	1.56	4.37	4.7	21	Female	Non-Hispanic White	Some College	0.94	No	No	No	2	150	10364.2601115
1357	118748	0	-0.590572285876528	102	46	167	18	10	9	0.83	4.5	2.47	4.2	31	Male	Non-Hispanic Black	High School Grad	0.61	Yes	No	No	2	170	6662.640187
1358	118756	0	-2.44228167884023	85	27	212	22	24	22	0.84	1.14	2.26	3.3	29	Female	Non-Hispanic White	College Graduate or above	2.85	No	No	No	1	155	26520.1099555
1359	118758	1	-1.58611454668877	108	197	193	18	20	21	1.03	2.99	14.92	6.7	80	Male	Non-Hispanic White	High School Grad	1.81	No	No	Yes	1	158	4605.7477765
1360	118759	1	-2.37276821848476	114	123	167	15	16	16	0.93	5.75	25.05	6.5	34	Female	Non-Hispanic White	Some College	1.27	Yes	No	Yes	1	157	17120.032568
1361	118775	1	-3.21251698065724	94	31	174	18	15	15	0.58	2.85	5.08	5.7	56	Female	Non-Hispanic White	Some College	5	Yes	No	No	2	168	12911.87727
1362	118784	1	-2.39032459927895	103	50	187	28	43	13	0.74	1.86	14.52	5.5	27	Male	Mexican American	9-11th Grade	2.1	Yes	No	No	2	151	2924.157664
1363	118796	1	-2.3984005155147	79	126	157	25	21	25	1.16	2.09	18.19	6	77	Male	Non-Hispanic White	Some College	5	Yes	Yes	No	2	151	9864.5493645
1364	118804	0	-2.143577979613	95	83	182	23	40	12	0.78	4.22	22.7	4.6	21	Male	Other Race	Some College	0.21	No	No	No	1	162	5802.1372525
1365	118815	1	-2.43724755846584	294	217	185	23	22	20	1	7.67	54.24	7	50	Male	Other Hispanic	Some College	2.73	No	Yes	No	2	165	8833.3832395
1366	118816	0	-1.98430177297784	90	257	256	26	21	15	1.33	0.88	3.74	7.1	26	Male	Non-Hispanic Black	High School Grad	1.76	No	No	No	1	162	11636.662238
1367	118834	0	-2.94119643868565	106	94	157	24	22	12	0.86	0.49	5.68	7.4	41	Male	Non-Hispanic White	College Graduate or above	5	Yes	No	Yes	2	165	35384.8641525
1368	118841	1	-2.38647626824681	132	160	193	21	25	14	0.84	0.52	5.14	6.7	59	Male	Mexican American	Less Than 9th Grade	1.32	Yes	Yes	Yes	2	166	5608.9231525
1369	118857	0	-1.28333566261481	94	77	235	30	22	15	1.3	3.16	6.67	5.2	67	Female	Other Hispanic	College Graduate or above	2.39	No	No	Yes	1	157	5397.5496105
1370	118864	1	-2.39725765875722	131	141	151	15	15	12	0.61	2.18	45.83	3.5	61	Female	Other Race	Some College	0.64	Yes	Yes	No	2	156	5581.752624
1371	118871	0	-2.44476840592027	105	72	164	18	14	21	1.33	32.11	9.19	5.9	63	Male	Non-Hispanic White	Some College	5	No	No	Yes	1	157	37230.670964
1372	118873	0	-2.38153748365526	101	116	206	26	23	14	0.85	1.88	8.18	5.9	69	Male	Other Race	College Graduate or above	5	No	No	No	1	153	3715.9771615
1373	118879	0	-2.38238335048982	104	119	182	16	9	11	0.7	13.9	5.03	3.1	36	Female	Non-Hispanic White	College Graduate or above	5	No	No	No	2	169	32119.3660825
1374	118894	0	-2.07580001727893	93	50	190	14	11	11	0.98	10.29	9.1	5.6	52	Female	Non-Hispanic Black	High School Grad	1.18	No	No	No	1	167	3797.3430405
1375	118899	0	-2.74393913687754	98	35	105	18	15	7	0.79	1.46	6.18	6.1	70	Male	Non-Hispanic Black	9-11th Grade	4.16	Yes	No	No	1	164	3841.6007965
1376	118905	1	-1.82834548149371	107	92	183	35	38	19	0.97	1.32	24.7	7.1	48	Male	Non-Hispanic Black	College Graduate or above	0.06	Yes	No	No	1	171	3890.7011195
1377	118913	0	-2.93281571629825	99	47	262	16	10	13	0.92	0.38	3.63	4	47	Female	Non-Hispanic White	College Graduate or above	1.23	No	No	No	1	166	28499.749768
1378	118915	0	-2.43216523799911	98	47	149	31	39	11	0.63	0.43	5.89	3.2	56	Female	Non-Hispanic White	College Graduate or above	1.83	No	No	No	2	153	19758.4314815
1379	118922	0	-1.86190326248973	97	172	290	17	10	21	0.89	2.11	6.37	5.3	72	Female	Non-Hispanic White	9-11th Grade	1.28	Yes	No	No	1	167	6922.371189
1380	118933	0	-2.99640364954423	102	65	121	25	16	26	1.55	1.86	3.32	6.3	80	Male	Non-Hispanic White	High School Grad	5	Yes	No	Yes	2	151	5843.669911
1381	118935	0	-2.96840626480925	109	93	230	18	16	12	0.94	7.04	11.03	6.5	60	Male	Non-Hispanic Black	High School Grad	0.75	Yes	No	Yes	1	153	3684.7792835
1382	118936	1	-1.4592241380277	122	197	172	20	28	15	0.98	4.83	12.56	6.8	67	Male	Other Hispanic	College Graduate or above	5	No	No	Yes	1	165	4492.3972495
1383	118938	0	-2.37407023988865	103	86	163	21	18	15	0.8	1.08	21.05	5.4	24	Female	Non-Hispanic White	College Graduate or above	0.52	No	No	No	2	168	20169.7686845
1384	118944	0	-2.3997610562257	83	78	227	23	19	21	1.02	0.59	0.71	4.4	51	Male	Non-Hispanic Black	High School Grad	4.81	Yes	No	No	2	161	8118.586443
1385	118947	0	-2.38623334385764	101	71	135	20	27	13	0.76	1.66	6.18	4.3	58	Female	Other Race	College Graduate or above	2.38	No	No	Yes	2	155	4749.258743
1386	118958	0	-1.81900069842633	275	69	211	12	10	14	0.83	2.5	3.66	4	40	Male	Non-Hispanic Black	High School Grad	1.96	No	No	No	2	169	6411.6135105
1387	118962	1	-2.30758776845251	132	122	159	23	27	12	0.67	0.81	12.81	4.8	71	Female	Other Race	College Graduate or above	1.82	No	Borderline	Yes	2	154	5347.7723615
1388	118971	0	-2.97313975830713	105	71	205	26	30	19	0.92	1.03	15.47	4.4	58	Male	Non-Hispanic White	College Graduate or above	5	Yes	No	Yes	1	153	94812.005412
1389	118972	0	-3.232197948948	88	71	164	57	63	20	0.75	0.42	3.51	5.9	52	Female	Non-Hispanic White	Some College	5	No	No	Yes	1	153	13347.016128
1390	118980	0	-2.40494071689844	96	137	262	17	18	11	0.93	13.23	9.64	4.6	59	Female	Non-Hispanic Black	Some College	2.43	Yes	Borderline	No	1	172	13168.683692
1391	118994	1	-1.4627331495079	99	293	164	18	26	12	0.76	3.52	27.08	3.7	23	Male	Other Race	High School Grad	3.11	Yes	No	No	1	151	54751.688294
1392	118997	1	-2.39022899273885	223	105	124	16	24	15	1.08	12.99	435.87	3.6	64	Male	Non-Hispanic White	High School Grad	1.78	Yes	Yes	No	1	150	11521.9962935
1393	119000	0	-2.17980673139192	95	58	132	12	11	15	1.3	0.66	1.24	7.9	72	Male	Other Hispanic	College Graduate or above	5	No	No	Yes	2	171	7494.274145
1394	119005	0	-2.50807462626931	86	55	166	21	21	14	0.73	0.11	2.56	2.5	27	Female	Other Race	College Graduate or above	0.73	No	No	No	1	168	4087.9130235
1395	119007	0	-2.40228917733867	95	50	193	16	18	15	1.05	2.32	3.23	6.6	47	Male	Non-Hispanic Black	Some College	3.66	No	No	No	2	159	2317.6675585
1396	119009	1	-3.21811436082591	120	178	227	19	20	16	0.65	3.14	14.99	6.1	64	Female	Other Race	Some College	3.13	No	No	Yes	1	158	4061.577196
1397	119019	1	-2.37663619839976	101	413	235	22	27	16	1.06	2.88	17.22	5.8	50	Male	Mexican American	Less Than 9th Grade	1.76	Yes	No	No	2	152	5274.247386
1398	119040	0	-2.97212530557788	107	57	182	20	22	20	0.85	0.49	9.78	5.2	73	Female	Non-Hispanic White	Some College	2.37	Yes	No	No	2	160	28408.76614
1399	119058	1	-2.44492423651737	110	274	259	24	15	14	0.7	1.26	12.69	5.3	78	Female	Non-Hispanic White	High School Grad	2.49	No	No	Yes	2	158	31203.150073
1400	119061	0	-1.94239334309648	110	207	201	17	18	12	0.78	0.47	12.43	4.5	54	Male	Other Hispanic	Less Than 9th Grade	1.37	Yes	No	No	1	172	10899.0262415
1401	119065	0	-2.37226812935959	96	69	170	14	13	9	0.74	2.73	9.77	5	55	Female	Non-Hispanic Black	High School Grad	0.08	No	No	No	2	154	8456.1844565
1402	119067	0	-1.19083296034452	93	39	167	39	25	11	0.86	0.36	3.83	3.5	47	Female	Non-Hispanic White	College Graduate or above	4.17	No	No	No	2	169	60940.050359
1403	119070	0	-2.12008669246757	95	45	166	14	13	13	0.69	0.34	7.01	3.2	25	Female	Non-Hispanic White	High School Grad	4.93	No	No	No	1	158	38849.80187
1404	119075	0	-2.41679818003329	93	63	241	19	17	11	0.56	0.36	14.55	3.5	56	Female	Other Race	College Graduate or above	5	No	No	No	1	154	7744.46498
1405	119076	0	-2.32899889342927	104	78	198	13	7	20	0.87	16.13	7.87	6.4	67	Female	Non-Hispanic Black	High School Grad	0.64	No	No	Yes	1	150	2764.4868235
1406	119078	1	-2.37778059169509	177	192	186	13	18	8	0.57	31.55	11.1	4.2	77	Female	Other Race	College Graduate or above	2.46	No	Yes	No	1	161	7884.9256255
1407	119081	0	-2.41089269352495	93	65	153	16	13	12	1.09	0.45	7.21	7.4	23	Male	Mexican American	Some College	3.29	No	No	No	2	162	32857.237554
1408	119094	0	-2.95005356551125	103	78	191	19	17	17	0.88	13.81	18.39	6.5	51	Female	Non-Hispanic Black	Some College	5	No	No	Yes	2	155	2098.9091425
1409	119108	0	-2.4323736973197	129	134	163	15	7	20	1.3	0.81	13.79	6.2	74	Male	Non-Hispanic Black	Some College	3.26	No	Borderline	Yes	1	159	5879.8125715
1410	119109	0	-2.00025033247947	87	41	164	16	12	11	0.63	0.72	15.61	4	33	Female	Other Race	College Graduate or above	1.22	No	Borderline	No	1	162	5294.3878485
1411	119117	0	-2.29106116693748	85	64	209	18	14	8	1.31	0.91	0.71	7	66	Male	Non-Hispanic Black	9-11th Grade	1.4	No	No	No	1	167	1142.336271
1412	119126	1	-2.38132265896822	114	47	179	17	11	14	0.77	0.49	17.82	3.8	80	Male	Other Race	High School Grad	1.19	No	No	No	1	165	6281.5833845
1413	119149	1	-3.23715926357923	102	46	196	15	13	14	1.02	0.88	6.72	5	48	Male	Non-Hispanic White	High School Grad	1.81	No	No	No	1	164	13020.806927
1414	119157	0	-1.74629434859826	140	106	151	10	7	24	1.23	0.67	16.38	5.9	74	Female	Non-Hispanic Black	9-11th Grade	4.8	No	Yes	Yes	1	161	5577.780049
1415	119164	1	-2.37452985013738	160	212	166	22	34	16	0.77	0.33	19.7	4.6	68	Male	Mexican American	Less Than 9th Grade	0.8	Yes	Yes	Yes	1	151	3887.6620965
1416	119170	1	-0.587587330078724	102	101	148	20	15	11	1.03	9.23	17.9	5.8	65	Male	Non-Hispanic Black	Some College	1.44	Yes	No	No	1	168	2220.960516
1417	119175	1	-3.22460037816656	106	96	192	17	25	13	0.61	2.21	15.91	7.1	49	Female	Other Race	College Graduate or above	4.44	No	No	Yes	1	156	6217.1182195
1418	119183	0	-2.93002192039283	90	26	161	14	14	8	0.74	1.76	5.72	4.5	25	Female	Non-Hispanic Black	College Graduate or above	3.81	No	No	No	2	170	6895.853203
1419	119189	1	-2.38169519235062	113	82	188	16	11	12	0.72	12.98	29.95	6	64	Female	Non-Hispanic Black	Some College	1.6	No	No	Yes	2	151	1606.8561865
1420	119193	0	-1.37872732461884	90	53	114	14	11	6	0.84	0.11	9.59	3.2	52	Female	Non-Hispanic Black	9-11th Grade	0.8	No	No	Yes	1	150	2529.2062525
1421	119194	0	-2.38095781481908	100	91	203	20	19	21	0.82	0.47	6.57	4.7	41	Male	Mexican American	Less Than 9th Grade	1.14	Yes	No	No	1	154	9679.6913955
1422	119207	0	-2.38651677407981	94	66	167	15	13	17	0.56	4.27	2.46	4.5	45	Female	Other Race	College Graduate or above	3.15	No	No	No	2	170	3574.3883585
1423	119210	0	-2.39791973847649	98	34	210	22	24	19	0.82	0.8	6.05	3.3	48	Female	Other Race	Some College	5	No	No	No	2	168	3442.70347
1424	119212	0	-2.37503552079358	109	144	236	16	14	11	1.1	0.95	13.71	4.4	35	Male	Non-Hispanic Black	Some College	1.84	Yes	No	No	1	172	15840.619969
1425	119229	1	-1.4684091225095	105	120	149	54	56	13	0.31	1.24	9.65	7	29	Male	Non-Hispanic Black	Some College	1.58	No	No	No	2	172	12058.52657
1426	119248	1	-2.37729019852244	109	140	193	22	19	12	1	0.67	17.98	5.5	61	Male	Other Hispanic	High School Grad	5	Yes	No	Yes	1	153	8652.45512
1427	119260	1	-2.38784771494836	131	240	310	16	17	20	0.7	8.51	23.06	6.9	65	Female	Non-Hispanic White	Less Than 9th Grade	5	No	No	Yes	1	157	42891.627797
1428	119261	1	-1.75208548184218	180	130	235	47	61	7	0.73	6.15	13.81	6.1	20	Male	Non-Hispanic White	High School Grad	0.96	No	Yes	No	2	156	9881.5591155
1429	119262	1	-2.44081118351873	137	151	181	23	23	29	0.95	0.57	12.7	6.8	51	Male	Non-Hispanic White	Some College	0.68	Yes	Yes	Yes	2	149	16870.066773
1430	119270	1	-0.895585261707719	109	90	154	16	23	23	1.03	81.45	8.06	5.8	62	Male	Non-Hispanic White	High School Grad	1.44	Yes	No	No	1	158	7267.829952
1431	119272	0	-3.06281517086678	117	42	202	27	28	13	1.21	0.51	7.59	6.9	69	Male	Non-Hispanic White	College Graduate or above	5	Yes	No	No	2	163	40117.5438505
1432	119277	0	-2.32982046327933	99	149	203	17	13	13	0.63	3.66	8.42	6.4	35	Female	Non-Hispanic White	Some College	2.44	Yes	No	No	2	163	22532.079188
1433	119291	0	-2.4177758713595	104	97	226	18	15	26	0.95	3.48	11.52	6.6	80	Female	Non-Hispanic White	Some College	5	No	No	No	1	169	18961.4152655
1434	119292	0	-2.37526073744585	97	90	169	25	17	15	0.63	0.18	2.12	3.7	56	Female	Non-Hispanic White	High School Grad	1.78	No	No	No	1	150	11221.7876785
1435	119298	0	-2.45991605253491	104	57	191	24	21	16	0.94	0.74	5.04	5.4	64	Male	Non-Hispanic White	High School Grad	5	Yes	No	No	1	155	45405.597374
1436	119312	1	-2.3853980150874	115	50	180	14	11	14	0.61	4.32	25.2	5.2	52	Female	Other Hispanic	Some College	1.89	Yes	No	Yes	2	162	11909.683597
1437	119313	1	-1.04212952661848	100	149	247	14	13	11	1	8.61	17.51	6.8	62	Female	Non-Hispanic Black	9-11th Grade	0.87	Yes	No	Yes	2	163	2133.395173
1438	119314	0	-2.95277271608525	92	47	212	22	19	16	0.69	0.48	3.16	4.9	80	Female	Non-Hispanic White	College Graduate or above	5	No	No	No	2	170	10489.4166245
1439	119325	1	-2.41749590947467	120	165	162	30	37	21	1.21	1.05	21.08	6.1	71	Male	Other Race	High School Grad	1.4	Yes	Yes	No	1	163	8177.614224
1440	119328	0	-2.93270306455724	100	47	162	15	12	15	0.79	0.39	10.3	3.7	25	Female	Other Race	College Graduate or above	5	No	No	No	1	155	14105.9414785
1441	119353	1	-2.38070518989188	146	166	195	27	26	9	0.44	2.07	9.63	4.7	52	Female	Other Race	Less Than 9th Grade	4	No	Yes	No	2	159	3421.5370625
1442	119354	1	0.874559582530691	121	130	151	17	16	9	0.71	10.42	34.69	5.9	34	Female	Non-Hispanic Black	Some College	1.18	No	No	Yes	2	170	3829.430497
1443	119360	1	-2.03456595413091	108	142	239	25	25	12	0.64	4.31	15.74	4.8	60	Female	Mexican American	Less Than 9th Grade	0.57	No	No	Yes	1	158	1687.8523225
1444	119361	1	-1.33447954468368	350	349	112	19	27	25	1.22	2.2	7.09	6.3	72	Male	Non-Hispanic White	College Graduate or above	1.75	No	Yes	Yes	2	149	3333.896493
1445	119364	0	-1.3551079386964	119	184	260	14	9	8	0.69	0.64	4.75	4.7	73	Female	Non-Hispanic White	Some College	3.98	Yes	No	No	1	172	40037.103025
1446	119367	0	-2.40108256668908	122	82	119	15	10	15	0.89	1.88	11.7	6	75	Male	Other Race	College Graduate or above	1.15	No	Yes	Yes	1	169	6965.8316645
1447	119370	1	-2.48188369903394	116	108	145	20	20	20	1.01	11.21	9.85	10.1	63	Female	Non-Hispanic White	Some College	0.4	Yes	Yes	Yes	2	162	7589.9585875
1448	119386	0	-2.37406952396645	83	58	210	12	13	14	0.69	2.38	12.22	4.8	37	Female	Non-Hispanic Black	Some College	2.07	No	No	No	2	154	5950.4833775
1449	119394	0	-2.01590095308771	96	53	184	15	13	15	0.85	1.48	8.54	4.5	37	Female	Other Race	College Graduate or above	5	No	No	No	2	153	11756.415249
1450	119399	0	-3.23635608550149	97	69	133	22	15	19	1.03	35.84	6.39	4.8	79	Female	Non-Hispanic White	High School Grad	5	Yes	No	Yes	2	151	15616.85869
1451	119406	0	-3.25149353412479	133	65	163	22	17	23	0.8	0.46	8.31	4.7	80	Female	Non-Hispanic White	High School Grad	1.78	No	Yes	No	1	157	14499.706029
1452	119407	1	-1.40423790372338	101	238	157	21	26	14	1.24	3.78	29.36	7	57	Male	Non-Hispanic Black	Some College	2.64	No	No	Yes	2	170	4038.030763
1453	119435	0	-2.39505610206849	100	204	272	26	16	9	0.64	0.54	3.43	3.9	66	Female	Non-Hispanic White	College Graduate or above	4.06	Yes	No	No	2	151	22766.2670345
1454	119461	0	-2.38008469451292	101	203	126	19	28	9	0.81	0.22	9.77	4.8	53	Male	Other Race	Less Than 9th Grade	3.75	No	No	No	2	168	2921.7564185
1455	119465	0	-3.19059427878726	89	50	261	20	10	7	0.82	0.57	3.11	3.3	67	Female	Non-Hispanic Black	College Graduate or above	5	Yes	No	No	2	171	3557.3625655
1456	119467	0	-2.92388940347291	100	46	143	13	9	7	0.52	44.49	9.95	3	21	Female	Mexican American	High School Grad	1.24	No	No	No	2	161	24872.1612745
1457	119504	0	-1.90879220388501	97	82	167	24	36	14	1.14	2	12.73	8.2	44	Male	Non-Hispanic White	Some College	3.88	Yes	No	No	2	159	15287.1331675
1458	119512	1	-2.37406952309359	120	39	153	20	14	9	0.94	1.16	15.48	3.8	71	Male	Non-Hispanic Black	College Graduate or above	5	No	No	Yes	1	164	5569.1571175
1459	119519	1	-2.31058939106929	356	94	143	12	10	27	1.45	15.18	13.32	10.4	67	Female	Non-Hispanic Black	9-11th Grade	0.91	Yes	Yes	Yes	2	171	2430.7457305
1460	119537	0	-2.95504196301793	97	22	115	17	16	19	0.84	0.24	4.05	4.5	22	Male	Mexican American	High School Grad	1.37	No	No	No	1	155	21757.9193425
1461	119540	0	-0.864393623025973	184	79	143	17	16	26	0.96	2.31	8.7	5.5	70	Male	Non-Hispanic White	College Graduate or above	1.58	Yes	Yes	No	1	166	5808.388871
1462	119544	1	-3.19886345414292	103	131	157	17	14	27	1.3	4.48	9.37	7.2	80	Male	Non-Hispanic White	Some College	2.59	Yes	Yes	Yes	1	165	4550.5436035
1463	119547	0	-1.37688538876717	103	104	205	24	45	26	1.23	0.89	22.49	6.5	62	Male	Non-Hispanic White	Some College	2.8	Yes	No	No	2	164	4736.208455
1464	119551	0	-2.38438346692815	105	69	183	16	15	13	0.6	0.44	11.34	5.6	49	Male	Mexican American	High School Grad	0.96	Yes	No	No	2	152	10421.1390135
1465	119552	0	-2.97388012073715	310	89	133	15	10	19	1.06	0.89	10.33	5.9	74	Female	Non-Hispanic Black	Some College	2.72	Yes	Yes	Yes	1	171	2990.3575265
1466	119559	0	-2.03916911692175	105	82	274	30	17	10	0.98	0.6	15.04	6	54	Male	Mexican American	College Graduate or above	5	No	Yes	No	1	159	18409.9667425
1467	119567	1	-2.1118631539879	124	59	119	18	10	22	1.08	2.39	24.29	6	69	Female	Non-Hispanic White	High School Grad	1.52	No	Yes	Yes	1	157	24602.7959465
1468	119588	1	-2.43188958026295	106	236	253	16	19	26	0.75	1.06	21.21	5.4	58	Male	Non-Hispanic White	High School Grad	4.93	No	No	No	2	158	52455.4359395
1469	119589	0	-2.38325365173109	105	50	153	11	10	8	0.6	1.87	21.14	3.4	24	Female	Other Race	High School Grad	0.98	No	No	No	1	162	7510.0355145
1470	119590	0	-2.37406952309359	115	92	200	22	40	13	0.61	2.62	11.03	4	44	Female	Mexican American	Less Than 9th Grade	0.01	No	No	No	2	161	5802.867058
1471	119594	0	-3.21641891695177	97	113	242	40	63	12	0.78	0.37	6.02	6.7	47	Male	Other Race	College Graduate or above	5	No	No	No	2	154	4315.143369
1472	119603	0	2.4650099765169	91	61	182	23	12	7	1.11	0.93	1.24	4.3	25	Male	Non-Hispanic Black	High School Grad	2.76	No	No	No	2	172	12695.5341825
1473	119604	0	-2.40650052965489	90	69	124	36	33	15	0.93	0.35	5.59	7.1	37	Male	Non-Hispanic White	College Graduate or above	5	No	No	No	1	171	24368.7930855
1474	119608	0	-0.792494684559187	93	53	159	11	8	7	0.62	3.7	17.17	4.7	24	Female	Non-Hispanic Black	College Graduate or above	1.48	No	No	Yes	2	171	5459.1780155
1475	119609	1	-1.99003122388854	111	96	155	85	82	10	0.75	12.8	56.38	6.9	24	Female	Non-Hispanic White	Some College	1.26	No	No	No	1	149	12481.67469
1476	119617	0	-2.29237558931794	95	78	197	15	16	20	1.08	0.6	7.98	6.1	66	Female	Non-Hispanic White	College Graduate or above	5	No	No	No	1	164	59408.9616795
1477	119618	1	-2.0085686503007	220	329	167	20	31	20	0.89	1.98	20.5	7.1	61	Male	Other Hispanic	9-11th Grade	1.13	No	Borderline	Yes	3	156	3246.2627005
1478	119628	0	-2.08254812283792	97	106	230	21	22	15	0.53	0.84	16	5.4	46	Female	Mexican American	Some College	5	No	No	No	1	168	10053.831619
1479	119629	1	-2.19060515221377	132	65	194	32	40	23	0.95	4.62	12.14	7.2	73	Male	Non-Hispanic White	College Graduate or above	5	Yes	Borderline	No	2	169	19270.7913345
1480	119630	1	-2.37412355660918	103	202	223	16	12	7	0.62	7.8	11.7	4.9	55	Female	Mexican American	Some College	1.11	No	No	Yes	1	155	6488.1856635
1481	119632	0	-2.93683771370295	171	189	147	20	18	8	0.54	2.3	11.37	5.8	68	Female	Other Hispanic	Some College	1.45	No	Yes	Yes	1	165	5419.5582645
1482	119636	0	-2.39434196416658	100	54	204	18	21	15	0.91	2.77	8.8	4.2	64	Female	Other Race	Some College	1.48	No	No	Yes	1	168	2525.375105
1483	119646	0	-2.95838145784446	97	170	163	14	17	10	0.56	1.57	12.12	5.1	36	Female	Non-Hispanic White	Some College	2.15	Yes	No	No	1	172	65491.510088
1484	119653	0	-2.4109483274765	99	152	214	21	17	15	0.85	0.22	3.33	6.3	29	Male	Mexican American	High School Grad	3.63	Yes	No	No	1	156	17356.285584
1485	119660	0	-1.43813137949923	134	97	183	23	32	16	1.17	0.97	9.33	5.9	53	Male	Non-Hispanic White	Some College	1.26	No	No	Yes	2	158	35193.731104
1486	119669	0	-2.38560067506286	94	65	257	20	13	17	1	0.51	3.87	4.6	64	Female	Other Race	College Graduate or above	1.79	No	No	No	2	155	3355.8425865
1487	119680	1	-2.37935644028933	99	130	204	16	27	15	1.18	1.14	28.88	6.5	41	Male	Non-Hispanic Black	Some College	4.74	No	No	Yes	2	172	7395.189366
1488	119692	1	-2.38969020007172	104	181	187	14	7	31	1.02	1.34	12.92	7.9	80	Female	Non-Hispanic White	Some College	4.07	No	No	Yes	1	158	13684.3846045
1489	119693	1	-2.34019126120109	106	86	195	22	23	10	0.65	2.61	31.56	4.7	37	Female	Other Race	High School Grad	0.59	Yes	No	No	2	165	10406.3628675
1490	119694	0	-0.7584050184978	82	76	184	15	10	8	0.62	8.11	6.8	3.5	20	Female	Non-Hispanic White	Some College	3.52	No	No	No	2	149	41309.3106895
1491	119700	0	-2.37859339060059	101	74	238	18	13	13	0.76	1.12	6.04	4.3	53	Female	Non-Hispanic Black	College Graduate or above	5	No	No	No	1	162	8809.1029705
1492	119708	1	-1.40005849087033	116	302	250	21	19	25	1.45	2.31	10.66	8.7	80	Male	Non-Hispanic White	9-11th Grade	2.15	Yes	No	No	1	167	1883.1698625
1493	119727	0	-1.50181309803352	108	22	144	23	20	12	0.85	1.13	2.19	5.7	24	Male	Non-Hispanic White	Some College	1.2	Yes	No	No	2	164	10183.006983
1494	119750	0	-1.99409094474852	101	57	205	15	15	8	0.53	0.59	3.07	4.5	67	Female	Other Race	Less Than 9th Grade	2.47	No	No	Yes	1	163	9602.2162515
1495	119753	1	0.165016193344523	313	205	246	30	46	7	0.62	5.83	41.66	3.8	46	Female	Non-Hispanic White	Some College	0.44	No	Yes	No	1	155	9178.94238
1496	119761	0	-2.39633467627458	106	70	173	19	21	18	0.82	2.61	9.12	4.6	36	Male	Other Hispanic	Some College	3.71	Yes	No	Yes	2	155	9686.8437965
1497	119769	1	-1.73120904088921	109	89	188	21	28	17	0.79	3.42	14.21	6.4	70	Female	Non-Hispanic White	Some College	1.47	Yes	No	Yes	2	156	8321.830888
1498	119779	1	-0.517655285087597	77	99	195	21	16	21	1.07	1.17	13.39	5.3	67	Male	Other Hispanic	Less Than 9th Grade	1.52	No	Yes	Yes	2	156	1552.5047905
1499	119780	0	-2.39632263130397	110	212	201	19	10	14	0.66	3.68	30.56	5.1	42	Female	Non-Hispanic White	Some College	1.71	No	No	No	2	163	9708.706259
1500	119788	0	-2.31568388971249	119	80	162	14	8	12	1.05	1.04	10.58	4	80	Male	Non-Hispanic White	9-11th Grade	1.18	Yes	No	No	1	172	9091.638308
1501	119795	0	-1.43823396641572	99	255	225	20	18	12	0.73	3.6	7.91	5.8	67	Female	Non-Hispanic White	Some College	2.49	Yes	No	No	2	167	4034.6251695
1502	119810	0	-1.33956985438732	94	67	108	21	25	10	0.65	0.91	13.71	3.9	20	Female	Non-Hispanic White	High School Grad	1	Yes	No	No	2	164	18190.1759575
1503	119814	0	-0.901011610611644	238	60	172	9	6	16	0.94	1.19	2.88	4	71	Female	Non-Hispanic Black	Some College	0.37	Yes	Yes	Yes	1	158	4879.653038
1504	119817	1	-2.39734052512832	102	40	225	18	42	19	0.89	0.83	6.21	5.1	50	Male	Non-Hispanic White	High School Grad	1.95	No	No	No	1	155	14917.249395
1505	119829	0	-2.16962151806697	101	153	230	18	13	8	0.9	0.62	10.03	4.8	35	Female	Non-Hispanic Black	College Graduate or above	3.73	No	No	No	2	157	22916.039201
1506	119831	0	-0.736400408198461	93	68	174	14	10	10	0.57	0.71	9.6	3.7	20	Female	Other Race	High School Grad	2.41	No	No	No	2	155	5244.082496
1507	119832	0	-1.10042711954211	92	120	213	15	14	8	0.5	1.12	4.72	5.3	41	Female	Other Hispanic	Less Than 9th Grade	0.62	No	No	No	2	154	6280.875465
1508	119843	1	-2.21639944223996	106	121	153	22	31	12	1.04	2.59	20.08	7.5	58	Male	Non-Hispanic White	College Graduate or above	3.37	No	No	No	1	157	13174.1896315
1509	119854	0	-2.40973550522445	111	81	188	31	25	17	0.57	1.29	6.71	5.8	46	Female	Other Race	College Graduate or above	5	No	No	No	1	166	8948.447739
1510	119855	1	-2.38052603372622	72	157	204	15	16	16	1.14	0.42	12.63	7.5	50	Male	Other Race	College Graduate or above	4.93	Yes	No	Yes	2	153	9347.5040245
1511	119880	0	-2.38358193561713	81	33	139	13	9	10	0.61	0.6	1.11	3.9	25	Female	Non-Hispanic White	Some College	2.27	No	No	No	1	168	9387.2321185
1512	119882	0	-2.3847234542307	90	36	147	20	19	11	0.65	53.77	23.22	5.8	26	Female	Non-Hispanic Black	Some College	0.38	No	No	No	1	150	2400.329179
1513	119885	1	-1.88016040745413	90	421	288	18	9	12	0.97	3.62	4.67	6.6	58	Female	Non-Hispanic Black	Some College	2.77	No	No	Yes	2	170	4706.9108695
1514	119892	0	-2.36307881984832	114	25	161	10	11	13	0.8	0.95	28.88	4.8	24	Female	Non-Hispanic Black	High School Grad	0.68	No	No	No	1	163	17035.1852575
1515	119897	1	-1.78347144128989	95	180	216	26	32	9	0.9	0.47	13.88	5.3	32	Male	Non-Hispanic Black	College Graduate or above	0.99	No	No	No	1	166	19416.489615
1516	119898	0	-3.19321200252093	90	30	164	23	14	12	0.82	0.23	3.92	3.2	28	Female	Non-Hispanic Black	Some College	0.21	Yes	No	No	2	151	2944.4231795
1517	119901	0	-1.89853852326233	95	61	173	18	14	9	0.55	0.18	5.39	2.5	30	Female	Non-Hispanic White	9-11th Grade	0.76	Yes	No	No	2	151	8863.385939
1518	119905	1	-2.36793561116354	100	81	169	17	10	13	1.2	9.6	12.97	6	52	Male	Non-Hispanic Black	Some College	5	Yes	No	No	2	152	4038.422826
1519	119907	0	2.2842230121792	94	64	130	27	46	12	0.67	0.98	21.34	4.4	22	Female	Other Hispanic	9-11th Grade	0.64	No	No	No	2	160	10018.894699
1520	119911	1	-2.40920026004373	101	102	209	19	17	16	0.85	10.32	22.76	5.7	69	Male	Non-Hispanic White	High School Grad	3.05	Yes	No	Yes	2	150	13802.06943
1521	119915	0	-1.4367754287059	82	15	103	16	10	16	0.83	0.36	3.5	4.9	25	Male	Non-Hispanic Black	College Graduate or above	1.28	No	No	No	3	156	5715.881978
1522	119923	1	-0.47399619183193	130	148	164	17	18	29	1.05	8.67	47.75	5.8	69	Female	Non-Hispanic White	College Graduate or above	2	No	No	Yes	2	159	34323.3876405
1523	119937	0	-1.75609563782875	105	53	119	14	12	11	0.57	59.13	35.08	6.4	37	Female	Non-Hispanic Black	College Graduate or above	5	No	No	No	1	168	8687.259109
1524	119944	1	-0.610268957191102	134	88	151	16	12	24	1.32	1.08	14.29	10.3	65	Female	Non-Hispanic Black	High School Grad	1.91	No	No	Yes	2	151	3202.2162645
1525	119958	1	-2.40641424004044	105	134	160	19	35	18	0.8	8.61	44.22	6.6	30	Male	Non-Hispanic White	High School Grad	0.91	Yes	No	No	1	155	13107.8966125
1526	119959	0	-3.79002011303762	109	172	166	21	23	21	1.08	1.57	8.81	6.1	59	Male	Non-Hispanic White	College Graduate or above	1.66	No	No	No	1	154	14057.1541185
1527	119960	0	-3.00943505665444	101	97	162	11	9	8	0.77	0.99	11.96	4.7	45	Female	Non-Hispanic Black	College Graduate or above	4.64	Yes	No	No	2	171	7904.7546385
1528	119966	1	-0.568151666756645	104	101	267	21	15	10	1.14	1.81	17.24	5.1	66	Male	Non-Hispanic Black	High School Grad	3.69	No	No	No	1	172	6678.765502
1529	119968	1	-1.10200908327989	132	101	119	13	12	21	1.39	14.15	7.98	7.2	70	Male	Non-Hispanic White	9-11th Grade	2.03	Yes	Yes	Yes	2	163	15349.4428605
1530	119970	0	-2.96374163239062	106	29	178	12	7	13	0.7	2.42	3.56	3.1	36	Female	Other Hispanic	Some College	5	Yes	No	No	2	153	19990.321759
1531	119978	1	-2.30376036405204	106	76	173	12	9	9	0.69	6.47	19.6	5.3	29	Female	Non-Hispanic Black	College Graduate or above	0.95	No	No	Yes	1	150	4371.5696445
1532	119980	0	-2.31552291299279	92	142	123	64	118	8	1.01	8.25	15.91	4.3	22	Male	Other Race	High School Grad	5	No	No	No	2	155	4539.9557305
1533	119994	1	-2.39879147150764	182	116	227	11	13	13	0.59	0.98	9.56	6.2	55	Female	Other Race	Some College	2.15	No	No	Yes	1	154	5975.003241
1534	119996	1	-1.67528896176129	163	75	187	17	15	11	0.54	3.05	13.11	4.5	53	Female	Non-Hispanic Black	High School Grad	0.4	No	Yes	Yes	1	150	3387.603705
1535	120000	0	-1.86417454449466	118	130	187	21	23	7	0.68	11.41	59.1	6.6	29	Female	Other Race	High School Grad	1.8	No	Yes	No	2	164	5143.576575
1536	120013	1	-2.37532023538143	142	68	209	20	19	11	1.05	2.69	29.03	6.4	62	Male	Other Hispanic	Some College	1.34	No	Yes	Yes	1	149	2630.1474765
1537	120016	1	-0.851700188617477	111	45	133	24	34	10	0.97	3.51	17.06	6.8	33	Male	Non-Hispanic White	9-11th Grade	1.91	Yes	No	Yes	1	157	6256.2554655
1538	120021	1	1.10548535816303	100	116	176	16	29	12	0.76	11.8	8.12	8.3	56	Female	Non-Hispanic Black	9-11th Grade	1.79	Yes	No	No	2	165	6662.6960105
1539	120022	0	-2.4222604625505	108	98	193	16	13	20	0.94	1	11.94	6.4	56	Male	Non-Hispanic White	Some College	3.85	Yes	No	No	2	165	8711.9423205
1540	120025	0	-2.40134686822472	105	37	196	11	12	15	0.83	1.46	8.52	4.5	36	Female	Mexican American	College Graduate or above	4.47	Yes	No	No	1	159	18454.1122685
1541	120041	0	-2.93283294601377	120	73	163	12	9	14	0.93	3.91	17.64	5	62	Male	Non-Hispanic Black	Some College	0.88	No	No	Yes	2	171	2129.579224
1542	120043	0	-2.34102375725614	100	76	185	25	29	19	0.81	1.42	13.42	4.5	53	Male	Other Hispanic	Some College	1.71	No	No	No	2	157	28772.5417125
1543	120056	0	-2.38679340794944	105	123	146	13	14	20	0.57	3.72	8.93	4.8	57	Female	Other Hispanic	9-11th Grade	0.64	Yes	Yes	No	2	150	4155.4975125
1544	120062	1	-2.11007761613007	103	82	236	15	11	31	1.36	4.35	9.38	7.7	68	Female	Non-Hispanic White	High School Grad	0.7	Yes	No	Yes	2	163	8382.7336055
1545	120063	1	-0.545283304934282	117	84	122	13	8	22	0.7	11.51	6.74	5.8	63	Male	Non-Hispanic White	9-11th Grade	1.76	Yes	No	Yes	2	149	20326.328935
1546	120076	1	-3.21672202461799	92	55	141	19	18	8	0.88	3.56	8.28	6.1	45	Female	Non-Hispanic Black	College Graduate or above	3.67	No	Borderline	Yes	1	172	12306.0339915
1547	120078	0	-1.52551771361016	94	146	295	20	16	15	0.91	0.42	10.71	6.3	69	Female	Non-Hispanic Black	College Graduate or above	0.95	Yes	No	No	2	171	2362.736451
1548	120089	1	-2.39886093692333	134	69	125	17	17	16	0.99	0.37	5.66	6.5	69	Male	Other Race	College Graduate or above	1.21	No	Yes	Yes	3	156	5539.386465
1549	120091	0	-3.23360400986238	122	36	200	19	14	11	0.6	2.89	10.09	3.8	75	Female	Non-Hispanic Black	College Graduate or above	5	No	No	Yes	1	166	8275.7001165
1550	120097	0	-2.39417451032775	105	128	165	27	25	12	0.64	0.53	7.84	2.8	70	Female	Other Race	Some College	2.01	Yes	No	Yes	2	166	4988.3968805
1551	120101	0	-1.36974569409765	86	65	131	20	19	9	1.18	0.17	3.99	5.5	21	Male	Non-Hispanic Black	High School Grad	3.08	No	No	No	1	150	5136.244047
1552	120105	1	-2.40195571925289	90	82	191	26	18	13	0.93	12.2	49.18	7.5	24	Male	Non-Hispanic Black	High School Grad	0.59	No	No	No	1	172	18980.599077
1553	120111	0	-3.22559617530452	102	155	232	24	35	13	1.03	1.25	9.36	6.7	43	Male	Non-Hispanic White	Some College	2.99	Yes	No	No	1	167	29097.2198105
1554	120126	1	-2.41662422568338	124	151	159	41	52	14	1.1	15.8	39.34	9.5	33	Male	Other Race	Some College	1.79	No	No	Yes	2	164	6763.1245355
1555	120131	0	-2.32059823955399	93	66	197	18	9	13	1.11	0.5	2.05	4.6	50	Male	Non-Hispanic White	Some College	1.4	Yes	No	No	2	166	6322.7681715
1556	120137	1	-2.37677797823229	101	75	177	20	18	8	0.58	7.45	13.41	3.7	35	Female	Other Race	College Graduate or above	3.86	No	No	No	1	164	8033.685123
1557	120142	0	-2.4001105762255	89	79	178	18	20	13	1.1	0.63	4.38	6.7	45	Male	Non-Hispanic Black	High School Grad	1.61	No	No	No	1	150	3763.649485
1558	120154	0	0.0723457937215606	91	85	168	15	11	12	0.57	1.11	6.49	5.1	23	Female	Non-Hispanic White	High School Grad	1.35	Yes	No	No	2	164	18314.897628
1559	120156	0	-2.53840348644286	96	78	204	17	15	13	1.1	0.2	5.72	4.2	60	Male	Non-Hispanic White	High School Grad	1.98	Yes	No	No	1	155	6665.903616
1560	120159	0	-2.37667226043818	87	188	213	20	10	12	0.77	2.95	11.11	4.3	80	Female	Non-Hispanic White	Some College	1.48	No	No	Yes	2	166	5585.766955
1561	120190	1	-2.40147956546279	259	111	118	12	14	25	1	1.69	19.2	4.5	80	Male	Non-Hispanic White	High School Grad	2.99	Yes	Yes	Yes	2	162	28511.6813945
1562	120196	1	-1.48719996817476	102	133	191	19	21	14	0.57	4.87	9.54	4.3	54	Female	Non-Hispanic White	Some College	1.48	Yes	No	Yes	1	166	18768.2654625
1563	120203	0	-2.88440583940833	98	111	211	11	9	11	0.75	7.19	13.97	4.9	41	Female	Non-Hispanic Black	Some College	0.19	Yes	No	Yes	1	168	4009.4357185
1564	120208	0	-3.22856685284052	92	71	173	28	20	42	2.2	0.85	7.26	7.9	80	Male	Non-Hispanic White	College Graduate or above	5	Yes	No	No	1	171	7530.8752985
1565	120211	1	-2.37921293716508	83	140	259	17	12	39	1.43	0.67	6.95	9.2	52	Female	Other Race	Some College	1.97	Yes	Yes	Yes	1	161	5637.4165905
1566	120212	1	-1.78540634892417	107	106	236	16	16	14	1.3	3.74	19.45	7.2	61	Male	Non-Hispanic Black	Some College	1.82	Yes	No	Yes	2	157	4384.1561715
1567	120214	0	-2.43205909431605	91	142	260	24	26	15	0.96	0.51	4.29	5.4	67	Female	Non-Hispanic White	College Graduate or above	5	No	No	No	2	172	63145.0310905
1568	120229	0	-3.22896467211325	99	78	157	21	17	4	0.89	5.48	5.69	4.1	43	Male	Other Race	Some College	0.59	No	No	No	2	165	6832.1601475
1569	120239	0	-2.18427330711065	86	58	161	15	15	8	0.58	11.59	18.64	3.9	23	Female	Non-Hispanic Black	High School Grad	1.77	No	No	No	2	160	16298.2070195
1570	120257	1	-2.38690243365035	126	274	160	23	28	22	1.12	1.57	42.63	7.2	70	Male	Non-Hispanic White	Some College	5	No	No	Yes	1	151	25272.181389
1571	120291	0	-2.96580637710233	99	37	144	18	9	15	0.76	0.86	4.89	3.3	37	Female	Non-Hispanic White	College Graduate or above	2.99	No	No	No	2	172	55830.4269405
1572	120310	1	-0.913031820448767	91	78	170	12	11	14	0.79	2.93	7.17	3.6	52	Female	Non-Hispanic Black	Less Than 9th Grade	0.81	Yes	No	Yes	1	165	6622.648676
1573	120311	1	-3.0481944103958	100	137	160	18	17	12	0.65	0.38	15.49	4.5	65	Female	Non-Hispanic White	College Graduate or above	3.98	No	No	No	2	159	35617.747649
1574	120312	0	-3.00217555468553	118	40	157	17	20	11	0.92	0.73	7.83	5.9	33	Male	Non-Hispanic White	College Graduate or above	5	Yes	No	No	2	172	81201.805316
1575	120315	0	-2.93071465275059	134	296	200	20	25	20	0.9	3.58	38.75	5.7	61	Male	Other Hispanic	9-11th Grade	4.07	No	No	No	2	170	2742.70589
1576	120325	1	-2.37459748040767	90	196	180	16	33	11	0.57	3.75	20.9	4.7	21	Female	Mexican American	9-11th Grade	0.8	No	No	No	1	151	10603.1245
1577	120329	0	-2.38490353303002	99	45	192	10	10	8	0.86	1.75	3.87	5.6	50	Male	Non-Hispanic Black	Some College	5	Yes	No	No	2	170	3240.3594215
1578	120330	1	-2.44663474230521	116	134	201	20	38	15	0.77	4.44	15.61	5.5	50	Male	Non-Hispanic White	College Graduate or above	5	No	No	No	2	168	21192.7353915
1579	120335	0	-2.94104132444321	93	69	160	16	9	11	0.74	2.14	10.42	5.3	24	Female	Other Race	College Graduate or above	2.98	Yes	No	No	3	156	6604.3169105
1580	120338	1	-2.38860421657475	111	136	229	30	35	18	0.68	2.25	29.31	4.8	66	Female	Non-Hispanic White	College Graduate or above	3.36	Yes	No	Yes	2	159	35250.2472895
1581	120340	1	-2.37233127688594	119	49	217	16	7	10	0.63	4.46	8.71	5.4	78	Female	Non-Hispanic Black	High School Grad	0.75	Yes	No	Yes	1	163	8538.4885695
1582	120343	0	-2.40484562176374	117	104	184	19	19	13	0.56	7.55	13.04	5.2	65	Female	Other Race	Some College	2.24	No	No	Yes	2	149	1947.4732485
1583	120358	1	-2.37407036639681	112	91	209	21	24	14	0.9	4.09	12.71	7	43	Male	Non-Hispanic Black	High School Grad	3.32	No	No	No	1	164	10123.299015
1584	120364	1	-2.31597303936803	111	138	208	15	19	7	0.55	4.1	10.85	5.2	60	Male	Mexican American	Less Than 9th Grade	0.91	Yes	Yes	No	1	162	2209.4812445
1585	120368	1	-0.891705866270296	110	130	198	41	57	13	0.85	2.52	14.38	6.1	25	Male	Other Race	High School Grad	2.4	No	No	No	2	160	11471.248958
1586	120373	0	-2.35969853621552	92	201	221	15	12	12	0.66	1.54	17.75	4.6	24	Female	Non-Hispanic White	Some College	1.78	No	No	No	1	159	33203.9164955
1587	120381	0	-2.3917899830478	110	55	123	24	29	19	0.83	2.37	8.92	7.5	62	Male	Mexican American	Less Than 9th Grade	0.83	No	No	Yes	1	154	5309.23791
1588	120382	0	-2.32483746238823	89	99	253	22	23	17	0.62	1.12	19.88	4.4	58	Female	Other Race	High School Grad	4.69	No	No	No	1	159	8594.2742135
1589	120386	1	-2.37558749201496	173	80	176	16	19	8	0.74	7.71	11.63	2.9	37	Female	Non-Hispanic Black	Some College	1.3	No	Yes	Yes	1	168	8112.1945505
1590	120387	1	-2.37549819229156	117	86	268	19	23	14	0.79	6.85	7.15	4.4	65	Male	Non-Hispanic White	College Graduate or above	5	No	No	No	2	168	19237.596839
1591	120392	0	-2.31274481831706	101	61	164	11	8	15	0.87	0.47	7.92	3.6	27	Female	Non-Hispanic White	Some College	5	No	No	No	2	152	35462.47231
1592	120396	1	-2.39041300460954	107	51	140	21	23	13	0.85	3.74	16.78	6.4	67	Female	Non-Hispanic Black	High School Grad	0.67	No	No	Yes	2	171	3071.995543
1593	120407	0	-2.40013574573496	101	75	174	20	39	16	1.01	3.29	11.75	6.5	42	Male	Other Hispanic	High School Grad	0.34	No	No	No	1	170	5022.5838995
1594	120411	1	-2.30183712380449	112	62	158	21	21	21	0.72	33.53	32.58	4.5	50	Female	Non-Hispanic Black	Some College	4.62	No	No	Yes	1	158	4752.5681985
1595	120412	1	-2.41560775972425	97	78	150	24	33	22	1.02	5.1	23.77	5.5	52	Male	Non-Hispanic White	Some College	1.57	No	No	No	1	158	7497.56222
1596	120413	0	-2.38277827155371	91	62	141	23	29	12	0.92	11.49	7.55	6.2	28	Male	Other Race	Some College	2.35	Yes	No	No	2	163	6002.353336
1597	120416	0	-3.83253032174649	130	97	137	20	15	20	0.93	0.46	13.24	6.9	72	Male	Non-Hispanic White	College Graduate or above	5	Yes	Yes	Yes	2	157	81043.302287
1598	120420	0	-2.00737981014726	113	45	120	24	28	16	0.8	0.24	16.86	4.5	54	Male	Non-Hispanic White	College Graduate or above	5	Yes	No	No	2	156	28280.163471
1599	120432	0	-2.94048290641119	110	196	135	21	28	20	1.07	0.83	13.25	4.2	55	Male	Mexican American	Some College	3.31	No	No	No	2	155	8254.0520775
1600	120435	0	-1.22909074099786	69	40	120	40	13	2	0.55	6.05	0.71	6.8	59	Male	Non-Hispanic Black	Some College	0.99	Yes	No	No	2	163	4173.9941405
1601	120450	0	-3.73615271761049	88	40	179	20	11	17	0.71	1.91	2.6	4.8	61	Female	Non-Hispanic White	College Graduate or above	5	No	No	No	1	149	27922.7636025
1602	120451	0	-1.4517567241579	86	72	170	22	17	13	0.63	2.75	14.57	4.7	21	Female	Mexican American	Some College	4.31	No	No	No	1	154	27181.571775
1603	120454	0	-2.37764082887312	114	150	196	12	10	11	0.73	3.55	17.98	3.1	40	Female	Mexican American	9-11th Grade	1.09	Yes	No	No	1	154	14097.760936
1604	120455	1	-2.40445556969552	95	55	194	18	11	19	0.91	3.43	10.78	6.6	80	Female	Non-Hispanic White	College Graduate or above	4.88	No	No	No	2	158	14328.0617265
1605	120456	0	-2.39194440204784	106	85	189	21	22	23	1.11	6	12.99	9.2	54	Male	Other Hispanic	High School Grad	2.96	No	No	Yes	2	156	6948.722733
1606	120460	1	-3.23679146955722	94	150	253	28	48	11	0.73	9.1	19.81	6.6	20	Male	Other Race	Some College	0.48	No	No	No	2	168	2628.546677
1607	120462	0	-2.52002489220057	104	52	156	21	21	16	0.92	0.71	6.2	3.4	61	Female	Non-Hispanic White	High School Grad	3.05	No	No	No	1	163	116983.6813875
1608	120471	0	-2.46475437344661	146	63	139	13	8	22	0.71	6.69	4.95	4.4	67	Female	Non-Hispanic Black	College Graduate or above	5	No	Yes	Yes	1	151	5275.87814
1609	120472	0	-2.38991048609519	88	60	274	16	10	17	1.05	6.68	20.76	5.7	59	Female	Non-Hispanic Black	Some College	2.36	No	No	Yes	2	154	7177.6208975
1610	120479	0	-2.00396862977006	97	148	217	23	26	13	0.95	0.53	5.68	6.1	39	Male	Non-Hispanic Black	High School Grad	0.95	Yes	No	Yes	2	171	6177.7968465
1611	120483	0	-3.07957920756453	96	26	224	29	26	12	0.55	0.16	5.04	3.3	64	Female	Non-Hispanic White	High School Grad	4.26	Yes	No	Yes	2	159	34837.034157
1612	120491	0	-2.226275506511	103	57	213	30	30	15	1.17	0.96	3.92	9.6	38	Male	Non-Hispanic Black	College Graduate or above	5	No	No	No	2	165	15177.563584
1613	120494	0	-2.41444964666317	89	31	192	20	12	14	0.72	2.31	1.93	3.9	31	Female	Non-Hispanic White	College Graduate or above	3.88	No	No	No	2	152	25481.6343095
1614	120500	0	-0.949140341736419	86	46	191	34	29	20	0.96	0.46	4.65	3.4	55	Female	Non-Hispanic Black	Some College	5	No	No	No	2	159	5200.021079
1615	120519	1	-2.0689302287721	253	100	170	19	41	13	0.65	32.67	17.13	3.4	32	Female	Non-Hispanic Black	Some College	0.06	No	Yes	No	1	172	12670.36175
1616	120521	1	-1.50840366637873	107	780	250	19	18	20	1.09	5.83	14.78	7.6	73	Male	Non-Hispanic White	College Graduate or above	5	No	No	No	2	149	34033.8776585
1617	120527	1	-2.37602704694153	258	114	220	31	52	17	0.62	1.57	8.67	5.5	55	Male	Mexican American	Less Than 9th Grade	0.94	Yes	Yes	No	2	161	7044.855606
1618	120529	0	-2.71023576808039	94	48	166	15	11	12	0.63	1.85	11.21	4.2	21	Female	Mexican American	Some College	1.06	No	No	No	2	162	21745.494496
1619	120552	1	-0.887269619411925	98	108	218	59	115	12	0.74	11.99	20.45	8.6	21	Male	Mexican American	Some College	2.1	No	No	No	2	151	3704.353804
1620	120553	0	-3.22099663481033	98	275	200	15	15	12	0.8	0.78	17.31	4.1	32	Female	Other Race	Some College	1.12	No	No	No	1	163	3416.9104405
1621	120557	0	2.95305086616303	105	79	132	13	10	17	1.24	0.87	7.3	5	80	Male	Non-Hispanic Black	9-11th Grade	1.1	Yes	No	Yes	2	166	2460.4740945
1622	120558	0	-2.37875104655702	102	82	149	22	21	10	0.95	0.81	11.24	5	45	Male	Non-Hispanic Black	Some College	3.18	No	No	No	1	171	3064.5940255
1623	120561	0	-3.17139967925568	97	85	249	35	65	19	0.8	0.66	6.21	4.5	37	Male	Mexican American	College Graduate or above	5	No	No	No	1	159	21713.3384495
1624	120567	0	-2.40954824311455	109	97	174	15	9	13	0.94	0.54	46.66	5.5	71	Male	Non-Hispanic Black	Some College	0.79	Yes	No	Yes	2	162	4873.255538
1625	120570	0	-2.38421160655418	99	94	128	41	28	8	0.97	1.01	7.8	6.6	65	Male	Non-Hispanic Black	9-11th Grade	0.7	Yes	No	No	1	163	2805.693436
1626	120576	1	-2.40961982350772	93	52	192	16	15	11	0.67	0.28	11.61	3.8	28	Female	Mexican American	College Graduate or above	5	Yes	No	No	1	159	22263.6703875
1627	120591	0	-3.21361730375345	83	84	148	32	14	21	0.68	25.2	6.51	5	67	Female	Non-Hispanic Black	College Graduate or above	2.13	No	No	Yes	1	152	5230.711605
1628	120596	0	-0.817758349324445	87	41	198	21	16	10	0.74	0.8	2.43	5.1	42	Female	Other Race	College Graduate or above	4.08	No	No	No	2	154	4250.5538745
1629	120600	1	-2.38798457556544	163	103	160	31	39	17	0.82	10.61	29.72	7.2	72	Male	Non-Hispanic White	Some College	1.35	No	No	Yes	1	165	5245.9440595
1630	120601	0	-1.21709587725306	79	68	141	25	40	6	0.92	2.11	10.85	8.6	24	Male	Mexican American	High School Grad	5	Yes	No	No	2	164	10324.1474815
1631	120607	1	-0.0914682901868773	83	247	224	18	30	21	0.81	0.96	10.16	4	49	Female	Non-Hispanic White	High School Grad	1.27	Yes	No	Yes	1	157	18530.682649
1632	120609	1	-2.10709623437006	106	62	191	16	18	13	1.01	0.33	6.72	4	39	Male	Non-Hispanic White	College Graduate or above	5	No	No	No	1	150	18248.1828435
1633	120614	1	-2.35745232754042	109	103	282	23	59	11	0.93	1.57	13.31	5.6	23	Male	Non-Hispanic White	College Graduate or above	1.24	No	No	No	2	167	12135.6031605
1634	120617	1	-2.02241131139737	106	94	245	34	46	16	1.11	2.34	20.01	5.7	34	Male	Other Hispanic	Less Than 9th Grade	0.98	Yes	No	No	2	168	6921.486923
1635	120634	0	-1.32921576231142	139	93	232	22	13	18	0.75	10.71	6.64	7.3	79	Female	Other Race	Less Than 9th Grade	1.1	Yes	No	Yes	2	169	4205.0611965
1636	120647	0	-2.35959350597119	114	107	148	23	20	21	1.26	1.48	18.44	6	80	Female	Non-Hispanic White	Some College	2.4	Yes	No	Yes	1	151	9653.0974345
1637	120652	1	-1.05815479488109	105	61	127	53	122	17	0.74	3.03	9.18	6.1	60	Female	Non-Hispanic Black	Some College	0.59	No	Borderline	Yes	1	150	2033.517317
1638	120661	0	-3.21236293014953	93	51	156	18	13	15	0.85	0.67	6.38	5.1	20	Female	Non-Hispanic White	High School Grad	0.08	No	No	No	2	157	69875.8753775
1639	120671	0	-1.04778785632165	95	66	123	24	14	11	0.85	1.55	14.56	5	57	Female	Non-Hispanic Black	Some College	0.2	Yes	No	Yes	2	171	3770.715066
1640	120678	1	-2.39277675052727	93	130	159	17	33	14	0.84	0.59	21.23	6.2	29	Male	Other Race	College Graduate or above	5	No	No	Yes	3	156	7453.4943865
1641	120685	1	-2.41162589872584	110	67	88	25	41	18	0.78	9.32	41.09	7	38	Male	Non-Hispanic White	Some College	5	No	No	Yes	2	159	18550.425428
1642	120688	0	-2.37406952305813	165	80	145	14	15	33	7.49	6.02	3.14	4.3	54	Male	Non-Hispanic Black	High School Grad	1.17	Yes	Yes	Yes	1	151	8169.077017
1643	120708	0	1.15068605272553	95	109	201	23	23	14	0.95	0.6	4.15	5.9	55	Male	Non-Hispanic Black	High School Grad	0.9	Yes	No	No	1	151	8705.1726965
1644	120717	0	-2.37406952309359	97	39	156	16	18	9	0.66	7.66	10.12	3.2	36	Female	Non-Hispanic Black	Some College	0.49	No	No	No	2	170	4396.385997
1645	120723	1	-2.29614089269084	94	173	183	24	22	10	0.77	3.58	11.33	4.1	38	Female	Non-Hispanic White	Some College	5	No	No	No	1	156	30223.962801
1646	120731	0	-2.38026036950593	80	209	256	12	10	10	0.66	0.67	13.25	4.5	36	Female	Other Hispanic	9-11th Grade	0.52	No	Yes	Yes	1	158	4447.7730335
1647	120734	0	-0.421156814491177	107	216	217	12	12	17	0.87	2.54	13.81	5.4	62	Female	Other Hispanic	High School Grad	1.69	No	No	No	2	172	6739.3176605
1648	120745	0	1.50474265002135	113	202	229	18	24	12	1.08	0.64	15.98	6.7	32	Male	Other Race	College Graduate or above	5	Yes	No	No	1	161	9500.500943
1649	120749	1	-2.40785974835219	107	141	177	8	11	14	0.73	3.28	11.66	6.6	31	Male	Other Race	High School Grad	2.03	No	No	No	2	163	38386.13701
1650	120778	0	-1.60384643679691	94	53	151	19	25	15	0.81	0.33	16.11	4.2	30	Female	Non-Hispanic Black	High School Grad	2.34	Yes	No	No	2	156	3237.914393
1651	120788	1	-2.38767092091781	115	110	207	16	12	11	0.61	0.75	21.97	6.1	54	Female	Other Race	Some College	3.48	No	No	Yes	2	153	7920.602112
1652	120792	0	0.5089618959186	98	88	195	15	15	14	1.14	0.83	21.23	7.1	47	Male	Non-Hispanic Black	High School Grad	1.06	Yes	No	No	2	159	2910.7392675
1653	120794	0	-2.36899015903597	90	89	187	18	8	10	0.94	0.22	1.38	2.4	51	Male	Non-Hispanic Black	9-11th Grade	1.22	No	No	No	1	168	3826.967178
1654	120796	1	-2.0739247619749	82	103	159	22	14	20	0.69	1.21	3.17	4.9	79	Female	Mexican American	Less Than 9th Grade	1.78	No	No	No	2	164	5185.405619
1655	120797	1	-2.17229196248215	158	199	126	11	10	79	2.5	49.4	64.83	8.9	71	Male	Non-Hispanic Black	Some College	5	Yes	Yes	Yes	1	169	4656.2726495
1656	120798	0	-1.59567973346747	98	62	154	20	22	15	0.99	5.46	15.74	6	60	Male	Other Hispanic	High School Grad	0.7	Yes	No	No	2	169	4226.6555875
1657	120810	0	-3.24999770725361	92	66	166	31	34	12	0.95	0.36	9.06	5.7	20	Female	Non-Hispanic White	Some College	3.75	No	No	No	1	149	27736.136695
1658	120819	0	-2.93948680202731	95	43	129	30	18	13	0.57	2.96	5.9	3.8	31	Female	Non-Hispanic White	College Graduate or above	0.41	No	No	No	2	161	22169.661418
1659	120826	1	-2.38181751246266	106	122	201	17	13	18	0.82	3.82	12.92	5.2	52	Female	Non-Hispanic White	College Graduate or above	5	No	No	No	1	159	53388.057677
1660	120829	1	-2.38006462875843	111	247	169	13	13	9	0.68	14.79	19.48	3.2	53	Female	Non-Hispanic White	Some College	1.66	Yes	No	No	2	159	10072.618671
1661	120831	1	-3.25199354535035	100	304	273	21	23	18	0.91	1.25	10.91	5.7	60	Male	Non-Hispanic White	Some College	5	Yes	No	No	3	156	35413.2449055
1662	120836	0	-2.53289204846337	110	98	139	31	25	15	1.05	1.23	8.05	6.1	72	Male	Non-Hispanic White	College Graduate or above	1.78	No	No	No	1	165	30658.0811455
1663	120838	0	-2.39249211574161	90	110	104	18	13	19	0.79	0.51	1.27	3	80	Female	Mexican American	Less Than 9th Grade	0.97	Yes	No	Yes	2	155	2280.9550995
1664	120843	0	-2.3968009347993	163	91	190	17	19	11	0.57	0.34	4.84	5.1	61	Male	Other Race	College Graduate or above	5	Yes	Yes	No	1	154	4489.3239395
1665	120846	1	-0.276696133208041	129	23	201	14	10	8	0.99	0.77	16.38	4.6	42	Male	Non-Hispanic Black	9-11th Grade	0.03	No	No	Yes	1	171	2242.574136
1666	120859	1	-2.37593894047918	112	81	165	25	28	18	0.59	0.51	15.44	4.4	65	Female	Non-Hispanic White	Some College	5	No	No	Yes	1	158	41308.323656
1667	120860	0	-2.34409407075422	105	80	162	18	19	20	0.68	1.45	6.02	4.3	61	Male	Mexican American	Some College	1.64	No	No	No	1	160	7645.0808735
1668	120863	0	-0.751893070262813	87	50	179	23	13	28	1.34	1.04	7.65	6.7	54	Male	Other Race	9-11th Grade	1.27	Yes	No	No	1	157	12465.757437
1669	120874	0	-2.37546904433185	128	152	259	22	32	8	0.51	3.76	26.83	6	32	Female	Mexican American	9-11th Grade	1.42	No	Yes	No	1	172	11763.164955
1670	120882	0	-2.93248461413187	82	175	124	36	46	16	0.92	1.08	5.15	7.9	24	Male	Mexican American	9-11th Grade	5	Yes	No	No	2	155	2741.444764
1671	120887	0	-2.39893185643261	111	93	215	19	17	9	0.53	7.48	5.28	4.3	53	Female	Other Race	College Graduate or above	3.45	No	No	Yes	2	152	3160.3322505
1672	120894	0	-2.38493435209738	110	70	160	11	13	8	0.74	10.21	44.88	5.3	22	Female	Other Race	Some College	5	Yes	No	No	2	164	16288.647602
1673	120899	0	-1.35172330909828	104	111	216	23	30	13	0.55	4.17	15.85	4.6	60	Female	Other Race	College Graduate or above	2.72	Yes	No	No	2	152	7447.717104
1674	120909	0	-2.38468591345001	131	166	133	35	37	12	0.57	1.15	13.99	4.6	67	Female	Other Race	Less Than 9th Grade	4.07	No	No	No	2	162	7699.1521255
1675	120924	1	-3.09523162432875	104	154	255	51	25	6	0.75	2.86	17.99	6.6	50	Male	Mexican American	9-11th Grade	0.1	Yes	No	Yes	1	154	12110.184922
1676	120930	1	-2.3832186328648	112	71	199	14	14	17	0.76	7.59	11.21	5.8	62	Female	Non-Hispanic Black	College Graduate or above	5	No	No	No	1	151	5275.87814
1677	120939	0	-2.93644982563036	179	144	196	42	49	8	0.63	0.93	17.58	6	63	Male	Mexican American	Less Than 9th Grade	1.16	Yes	Yes	Yes	2	162	7019.198902
1678	120953	1	-2.41593204953925	116	138	202	27	45	15	1.06	0.81	52.08	6	61	Male	Non-Hispanic White	College Graduate or above	5	No	No	Yes	1	155	37622.464131
1679	120960	0	-2.34234673587231	91	97	180	19	13	16	0.79	2.62	15.18	4.4	61	Female	Non-Hispanic Black	Some College	1.57	Yes	No	Yes	1	172	4840.9707575
1680	120965	0	-2.51068116409158	84	83	184	17	14	20	0.75	0.45	8.11	4.3	55	Female	Non-Hispanic White	College Graduate or above	5	No	No	No	2	151	13074.590088
1681	120978	1	-2.41692586317089	107	139	216	26	25	12	0.68	0.75	9.97	4.1	53	Female	Mexican American	High School Grad	4.45	No	No	No	2	152	6359.1573715
1682	120981	1	-2.47256017135544	110	185	195	27	34	14	0.9	2.7	21.68	6	68	Female	Non-Hispanic White	Some College	1.61	No	No	No	1	157	17942.465576
1683	120984	1	-2.18548441239311	110	227	215	29	27	13	0.83	6.42	19.92	4.1	39	Female	Non-Hispanic White	Some College	4.06	No	No	No	1	163	52774.82941
1684	120999	0	-3.02274686048439	107	96	159	26	33	16	1.53	8.57	1.2	6.4	64	Male	Non-Hispanic Black	High School Grad	3.29	Yes	No	Yes	1	170	2685.3116335
1685	121005	1	-2.28803589520534	107	107	144	12	10	36	2.12	7.07	9.77	7.9	66	Male	Non-Hispanic White	High School Grad	2.17	Yes	Yes	Yes	2	158	11222.45806
1686	121027	1	-1.31668313703566	86	122	187	13	10	10	0.57	1.28	26.91	6.4	20	Female	Mexican American	Some College	2.72	No	No	No	1	169	20262.962805
1687	121041	1	-2.37345769538046	146	85	200	53	84	10	0.74	2.19	51.78	6.9	42	Male	Other Race	Some College	2.28	No	Yes	Yes	2	168	2138.1117185
1688	121045	1	-2.18793741733545	97	57	170	32	52	12	0.84	2.65	16.34	5.5	27	Male	Non-Hispanic Black	High School Grad	4.61	No	No	No	3	156	11072.9711015
1689	121057	1	-0.573992610459286	106	116	198	42	51	15	0.88	0.68	9.58	4.2	25	Male	Non-Hispanic Black	Some College	2.37	No	No	No	2	171	5110.557339
1690	121060	0	-3.21993246337029	101	27	138	18	12	6	0.88	0.34	3.85	4.6	31	Male	Non-Hispanic Black	Some College	0.41	No	No	Yes	1	163	8076.810761
1691	121061	0	-2.93790020855699	101	35	293	23	18	43	3.33	77.79	3.31	4.9	62	Male	Non-Hispanic Black	9-11th Grade	0.95	Yes	No	Yes	2	157	4381.951602
1692	121074	0	-2.37549819229156	93	79	131	19	21	13	0.75	0.61	3.17	4.7	35	Male	Other Hispanic	High School Grad	0	No	No	No	3	156	34218.741573
1693	121077	0	-2.38588926352329	104	96	119	24	49	14	0.84	0.92	8.44	6.3	30	Male	Other Hispanic	Less Than 9th Grade	1.19	No	No	No	2	164	8774.855949
1694	121078	1	-1.82251744011657	122	149	150	23	33	21	1.56	4.55	34	5.9	64	Male	Non-Hispanic Black	Some College	2.64	Yes	Yes	Yes	2	170	1736.9208185
1695	121083	1	0.352055224083167	99	222	195	21	33	14	0.92	4.64	23.1	6.9	24	Male	Other Race	9-11th Grade	2.04	No	No	No	2	165	6086.1566665
1696	121088	0	-2.41748992729015	112	150	187	21	43	11	0.72	9.78	40.2	4.3	31	Female	Non-Hispanic White	Some College	2.21	Yes	No	No	1	149	18523.6326965
1697	121102	0	-0.603160636833185	100	116	201	15	15	7	0.73	4.04	7.67	5.6	45	Male	Other Race	High School Grad	0.4	Yes	No	Yes	1	157	14353.611828
1698	121114	1	-2.38929118515622	87	68	175	14	11	13	0.64	2.83	12.83	3.5	29	Female	Mexican American	Some College	0.99	Yes	No	No	2	168	5127.750624
1699	121116	1	-2.37474287216894	89	127	210	31	50	17	0.74	2.84	20.24	6.3	42	Female	Other Race	Some College	1.35	No	No	No	1	166	8401.387176
1700	121122	1	-0.206716593814536	84	118	214	15	13	12	1.01	4.57	13.68	5.2	46	Male	Non-Hispanic White	9-11th Grade	0.55	Yes	No	No	1	156	8349.818316
1701	121123	0	-1.28215378874001	108	76	186	31	30	18	0.92	6.04	9.54	9	53	Female	Non-Hispanic Black	College Graduate or above	3.08	No	Borderline	Yes	2	171	2353.249243
1702	121134	1	-2.41208288711385	113	89	164	32	47	16	1.15	3.63	19.02	7	56	Male	Non-Hispanic White	High School Grad	0.86	Yes	No	No	2	158	10774.1676725
1703	121153	0	-2.25924052467819	111	366	163	21	31	21	0.91	0.8	10.07	7.5	28	Male	Non-Hispanic White	Some College	2.09	No	No	No	2	167	10386.5451505
1704	121156	1	-2.40986784567563	107	163	238	13	13	20	0.66	2.11	16.56	5.7	59	Female	Mexican American	College Graduate or above	0.91	Yes	Borderline	No	2	165	11694.1987735
1705	121171	1	-2.37810274075215	262	68	190	19	31	9	0.5	14.65	13.78	4.2	49	Female	Other Race	Some College	2.32	Yes	Yes	No	2	151	2836.9760665
1706	121172	1	-1.46192434808159	120	253	243	16	10	20	0.78	4.19	20.82	4.7	73	Female	Non-Hispanic White	Some College	2.65	No	No	No	2	160	19416.1289675
1707	121182	0	-2.57489127009208	101	97	147	16	12	12	0.88	1.55	7.41	7.1	45	Male	Other Race	College Graduate or above	0.32	No	No	No	1	167	1907.9984115
1708	121197	0	-2.37406952309359	126	74	218	14	17	11	0.69	0.82	18.46	4.6	61	Male	Non-Hispanic Black	High School Grad	0.99	Yes	No	Yes	1	158	3098.8412455
1709	121199	0	-1.35087084100052	94	37	156	11	9	11	0.63	1.79	5.01	3.6	24	Female	Mexican American	Some College	5	No	No	No	1	168	11777.536149
1710	121201	0	-2.9746063149889	102	77	143	21	51	16	0.89	2.98	29.9	6	36	Male	Mexican American	High School Grad	2.86	Yes	No	No	1	158	21034.439554
1711	121204	0	-2.93028971886407	91	76	248	39	27	22	0.81	6.2	5.93	5.1	70	Female	Other Hispanic	High School Grad	5	No	No	No	1	161	12468.908932
1712	121207	0	-2.93569545991079	92	106	175	18	15	11	0.77	1.62	5.09	5.7	65	Male	Non-Hispanic Black	Some College	2.16	Yes	No	Yes	2	157	5001.8632695
1713	121208	0	-2.93455292428036	92	89	171	16	11	8	0.66	1.83	9.58	4	40	Female	Other Hispanic	High School Grad	0.32	No	No	Yes	1	170	8615.0910055
1714	121215	0	-2.37968075008276	91	52	167	18	14	17	0.59	6.64	4.11	3.1	32	Female	Mexican American	9-11th Grade	1.14	No	No	No	1	154	7819.470104
1715	121231	0	-2.86417755491556	113	73	138	134	92	19	0.82	5.42	33.98	7	60	Male	Other Race	High School Grad	1.72	Yes	No	Yes	1	166	15686.0400045
1716	121237	1	-1.61302814753466	98	96	295	19	10	9	0.92	1.97	7.83	5.8	63	Female	Non-Hispanic White	High School Grad	3.08	Yes	No	No	2	158	45726.488269
1717	121240	0	-2.37609753306433	97	49	157	18	13	11	0.71	2.47	11.55	2.8	44	Female	Non-Hispanic Black	College Graduate or above	5	No	No	No	2	171	5821.0060775
1718	121246	1	-2.38059589829933	139	205	199	8	7	12	0.67	19.21	32.68	4.6	48	Female	Non-Hispanic White	Some College	4.62	No	Yes	Yes	1	155	31090.4303735
1719	121247	1	-2.41535471406452	106	167	242	26	36	19	0.72	1.67	18.41	6.2	44	Male	Other Race	College Graduate or above	1.35	Yes	No	No	1	166	5686.7336215
1720	121277	1	-2.37482707827818	94	93	246	20	19	15	0.92	3.85	13.76	6.2	60	Female	Non-Hispanic Black	College Graduate or above	3.65	No	No	Yes	1	158	3234.121891
1721	121293	0	-1.10514145770104	89	94	174	16	11	15	0.68	7.16	15.28	7.8	25	Female	Non-Hispanic White	Some College	0.91	Yes	No	Yes	1	155	18060.97735
1722	121299	0	-2.39494712721559	104	79	262	18	17	11	0.64	5.55	10.14	4.1	64	Female	Other Hispanic	Some College	5	Yes	Borderline	No	1	162	5148.7925795
1723	121309	0	-2.37506139868924	118	137	249	29	35	22	1.06	0.97	7.56	4.3	70	Female	Non-Hispanic White	Some College	1.2	No	No	Yes	2	157	21525.8523315
1724	121326	0	-2.93255322305762	104	49	175	20	12	10	0.83	4.22	4.54	4.3	70	Female	Non-Hispanic Black	College Graduate or above	3.52	No	No	No	1	171	7270.257934
1725	121329	0	-2.41474916204367	115	66	131	49	37	18	0.88	31.89	11.37	4.7	63	Female	Non-Hispanic White	High School Grad	1.67	Yes	No	Yes	1	165	15108.248893
1726	121336	1	-1.09468493350119	128	132	158	13	14	33	1.35	3.72	12.24	6.9	73	Female	Non-Hispanic White	High School Grad	5	No	Yes	Yes	1	163	58378.8853925
1727	121341	1	-2.84513514135566	115	97	210	23	34	15	0.82	0.66	15.77	5.3	61	Male	Mexican American	Less Than 9th Grade	1.19	Yes	No	No	1	158	1781.9035975
1728	121345	0	-1.52937291634242	98	43	203	14	11	13	0.83	4.83	11.13	5	34	Female	Non-Hispanic Black	Some College	0.62	Yes	No	No	2	170	2731.758901
1729	121348	0	-2.40913624385183	209	67	147	15	12	19	1.29	1.2	6.8	5.4	49	Female	Non-Hispanic Black	Some College	3.77	No	Yes	Yes	2	151	2668.0947915
1730	121350	0	-2.39915007060752	92	71	199	11	8	11	1.01	2.78	6.29	4.7	42	Female	Mexican American	Some College	1.22	Yes	No	No	2	166	7483.821247
1731	121353	1	-2.49138425061941	107	88	216	17	17	10	0.74	15.06	4.83	3.3	63	Male	Non-Hispanic White	Some College	2	Yes	No	Yes	1	158	9066.077179
1732	121360	1	-2.38061925856536	104	95	174	29	27	15	1.19	4.27	36.16	7.6	58	Male	Non-Hispanic Black	College Graduate or above	4.91	No	No	Yes	2	159	2864.1647705
1733	121365	0	-2.4563636858285	103	49	200	19	26	18	0.85	2.03	6.38	5.1	37	Male	Other Race	College Graduate or above	5	No	No	Yes	1	162	8048.6549245
1734	121398	1	-2.3852072779849	168	169	206	26	22	26	1.03	1.76	22.7	8	80	Male	Other Race	College Graduate or above	5	No	Yes	No	1	154	6110.1776815
1735	121401	1	-1.73704501530883	95	96	144	13	10	15	0.6	2.01	8.25	2.9	35	Female	Mexican American	High School Grad	1.79	No	No	No	2	161	16951.314375
1736	121408	1	-2.38649994856485	94	252	220	14	13	17	0.93	1.25	16.36	5.6	37	Male	Mexican American	High School Grad	0.33	No	No	No	2	162	39497.763346
1737	121414	1	-2.2350083435326	256	79	157	14	15	12	0.68	4.3	9.91	4.1	53	Female	Non-Hispanic Black	Some College	2.34	Yes	Yes	No	2	156	1883.131377
1738	121418	0	-3.21178993388216	105	41	160	21	16	15	0.69	0.31	4.46	4.3	77	Female	Non-Hispanic White	College Graduate or above	5	No	No	No	2	169	23778.6881615
1739	121420	1	-2.40638799455594	168	120	135	18	30	14	0.86	3.89	26.58	4.4	69	Male	Non-Hispanic White	Some College	2.6	Yes	Yes	Yes	2	159	18229.7451285
1740	121421	1	-2.37469300778366	183	267	163	18	30	12	0.85	0.64	14.72	6.7	46	Male	Non-Hispanic Black	Some College	1.15	No	Yes	Yes	1	169	7118.6950165
1741	121436	1	-1.42346466016226	93	108	238	23	17	22	1.4	0.18	11.42	4.9	69	Male	Non-Hispanic Black	High School Grad	5	Yes	No	Yes	1	164	4444.8019595
1742	121460	1	-0.749760699171745	371	354	210	22	28	13	0.57	9.32	9.53	3.9	58	Female	Other Hispanic	9-11th Grade	1.1	Yes	Yes	Yes	1	149	4051.229741
1743	121464	0	-2.38942519527176	93	72	152	11	20	17	1.48	3.84	36.35	6.8	33	Male	Non-Hispanic White	Some College	3.77	No	No	No	2	168	11992.9013525
1744	121473	0	-2.37460715213224	101	96	161	17	14	13	1.05	1.66	5.42	5.1	66	Male	Non-Hispanic White	College Graduate or above	3.02	No	No	No	1	159	65026.561399
1745	121488	0	0.0114845605568865	95	51	159	13	10	9	0.84	0.25	16.19	3.9	26	Female	Non-Hispanic Black	Some College	1.22	No	No	No	1	161	5785.5020615
1746	121489	1	-2.38541473976659	125	100	127	13	14	15	0.84	1.64	7.25	6.2	80	Male	Non-Hispanic White	Some College	3.55	Yes	Yes	Yes	2	159	5813.4783985
1747	121490	0	-3.78063653781655	88	52	225	21	11	20	0.79	3.65	4.47	5.2	30	Female	Other Hispanic	College Graduate or above	4.25	No	No	No	2	154	16497.605883
1748	121500	0	-1.58823822218985	97	46	165	11	10	11	0.86	1.23	10.11	4.6	30	Female	Non-Hispanic White	9-11th Grade	1.18	No	No	No	1	155	13525.7403565
1749	121505	0	-2.37342288279048	98	21	169	17	18	10	0.63	13.46	9.97	4.5	27	Female	Non-Hispanic Black	College Graduate or above	3.98	No	No	No	1	172	17013.6027415
1750	121506	0	-1.04365297528015	151	58	201	20	16	22	0.8	7.45	4.08	5.8	53	Male	Mexican American	Less Than 9th Grade	2.19	No	No	Yes	2	171	6012.8795095
1751	121519	0	-0.403285432516156	101	93	176	11	8	17	0.81	1.24	4.31	3.1	69	Female	Non-Hispanic White	Some College	2.56	No	No	No	2	156	12358.4186705
1752	121525	0	-2.37504834022349	91	108	227	18	19	12	0.8	4.16	10.84	4.1	65	Female	Other Hispanic	Some College	5	Yes	No	No	1	149	4374.5383775
1753	121534	0	-3.21237894609404	98	10	135	21	20	22	1.22	0.43	4.11	4.2	38	Female	Non-Hispanic Black	College Graduate or above	0.62	No	No	No	1	172	13133.072546
1754	121535	0	-2.94449610056581	109	59	179	27	37	22	0.85	2.19	12.43	6.4	45	Male	Other Race	College Graduate or above	5	Yes	No	Yes	1	153	5022.7454615
1755	121548	0	-2.41525132198592	127	160	153	12	12	21	1.36	0.58	7.6	8.1	68	Male	Non-Hispanic White	College Graduate or above	2.43	Yes	Yes	Yes	1	163	76348.547513
1756	121550	0	-1.25767035884086	91	69	206	16	14	11	0.92	1.91	4.9	4.9	32	Male	Other Race	Some College	5	Yes	No	No	2	149	60758.899064
1757	121554	0	-2.40106677059022	99	122	177	12	15	20	0.85	2.92	5.65	6.3	34	Male	Non-Hispanic White	Some College	2.21	No	No	No	1	149	20504.254721
1758	121559	0	-2.39382377039832	95	54	192	21	20	17	0.75	0.88	8.69	3.9	52	Female	Other Race	High School Grad	5	No	No	No	3	156	6895.187667
1759	121570	0	-2.18036453894418	91	44	186	14	10	16	0.82	0.95	7.14	3.5	43	Female	Mexican American	High School Grad	1.74	No	No	No	1	162	11136.466829
1760	121576	0	-2.03286141432562	87	75	235	12	11	15	0.62	6.03	6.26	3.3	55	Female	Non-Hispanic White	College Graduate or above	5	No	No	No	2	159	20492.787154
1761	121578	0	-2.96057748432868	105	104	203	26	24	20	0.64	0.56	3.35	7.8	63	Male	Other Hispanic	College Graduate or above	5	Yes	No	Yes	2	155	3785.641942
1762	121579	0	-2.39592378252385	93	64	164	12	7	13	0.91	6.28	4.07	4.5	48	Female	Non-Hispanic White	College Graduate or above	5	No	No	No	2	149	63037.097425
1763	121585	0	-0.297839957325943	106	37	158	16	13	9	0.9	0.56	5.99	4.2	44	Male	Mexican American	Less Than 9th Grade	2.6	Yes	No	No	1	152	5906.48457
1764	121589	0	-2.38130733719162	144	39	129	19	11	20	1.26	0.49	4.79	6.4	80	Male	Non-Hispanic Black	9-11th Grade	1	Yes	Yes	Yes	1	158	2722.5375365
1765	121590	1	-2.3753025481709	148	96	141	46	45	14	0.57	3.03	30.67	5.4	63	Female	Other Hispanic	College Graduate or above	4.86	No	No	Yes	1	161	7154.879849
1766	121593	0	-1.96382848894101	97	63	219	17	13	14	0.93	1.01	14.27	6.1	63	Female	Non-Hispanic Black	Some College	3.03	No	No	No	1	162	3763.0227005
1767	121604	0	-2.31236652175003	99	155	172	17	11	17	1	12.95	10.9	6.1	37	Male	Other Race	College Graduate or above	5	No	No	No	2	166	6041.8853865
1768	121606	1	-2.09168648066457	92	72	163	17	17	10	0.48	6.53	7.96	3.9	44	Female	Mexican American	Less Than 9th Grade	1.58	No	No	No	2	155	5192.518154
1769	121610	0	-2.3825345546097	90	63	201	17	12	12	0.51	0.96	3.65	4.1	31	Female	Other Hispanic	Some College	5	No	No	No	1	169	16072.6184
1770	121629	1	-2.37406952309359	128	78	205	19	19	10	0.63	3.38	12.16	4.7	56	Female	Other Hispanic	Some College	0.59	No	No	Yes	1	165	11653.8772695
1771	121637	1	-2.42191322495001	125	236	170	21	23	15	0.81	1.68	17.16	7.4	64	Female	Other Race	Some College	3.65	No	No	No	2	165	4610.7738885
1772	121643	0	-2.93451277238193	92	55	209	23	11	15	1.25	0.94	1.8	6.3	29	Male	Non-Hispanic Black	Some College	2.4	No	No	Yes	1	159	14896.373117
1773	121644	0	0.468675374961138	247	83	251	29	25	8	0.82	9.79	21.26	8	52	Male	Non-Hispanic Black	High School Grad	0.35	Yes	Yes	Yes	1	171	4326.9527425
1774	121646	0	-1.32945588130753	91	70	167	17	10	10	0.87	0.36	6.04	5.7	22	Male	Non-Hispanic Black	High School Grad	3.18	Yes	No	No	1	171	6775.414826
1775	121647	0	-2.37419360566873	104	43	149	28	19	16	0.9	0.74	8.32	3	63	Female	Non-Hispanic Black	Some College	1.35	No	No	No	2	170	2560.4414245
1776	121650	0	-2.37825931535799	99	134	198	29	39	14	0.92	1.13	7.37	6.8	38	Male	Other Hispanic	High School Grad	2.67	No	No	No	2	161	13254.026567
1777	121665	0	-2.23030441693515	104	98	194	18	12	12	0.81	2.89	12.09	6.2	29	Female	Non-Hispanic White	College Graduate or above	2.52	No	No	Yes	1	159	23058.6308845
1778	121671	1	0.425140248401881	110	56	167	11	13	10	0.62	7.28	36.01	5.1	34	Female	Non-Hispanic Black	High School Grad	0.59	Yes	No	No	1	150	4452.2940805
1779	121673	0	-1.62841949748058	90	66	168	22	16	9	0.59	4.46	9.77	4.9	20	Female	Mexican American	High School Grad	1.7	No	No	No	2	161	15160.0540255
1780	121682	1	-2.38208025366927	112	69	136	22	21	17	0.96	1.97	31.66	5.9	76	Male	Non-Hispanic White	College Graduate or above	5	No	No	Yes	2	172	43462.0983045
1781	121687	1	-2.20462976941915	89	250	159	28	47	13	0.64	1.98	28.01	6.5	26	Female	Non-Hispanic White	College Graduate or above	2.06	No	No	No	1	172	75487.7747125
1782	121693	0	-2.37419360566873	185	93	212	9	7	19	0.95	0.73	5.02	4.3	80	Female	Non-Hispanic Black	College Graduate or above	5	No	Yes	Yes	1	162	7467.1227525
1783	121696	0	-2.38809006479267	97	62	222	20	17	12	1	10.4	10.5	5.2	40	Male	Non-Hispanic Black	High School Grad	4.4	Yes	No	No	2	171	4571.0470915
1784	121700	1	-3.21224144425975	140	150	172	32	41	14	0.65	3.98	18.18	6.8	47	Male	Non-Hispanic White	High School Grad	5	Yes	Yes	No	2	156	15014.4504655
1785	121708	1	-2.38081644387538	155	162	135	37	53	10	0.5	0.53	8.94	5.5	65	Female	Mexican American	Less Than 9th Grade	1	No	Yes	Yes	1	162	4021.492365
1786	121711	0	0.580500084695533	97	33	152	14	9	16	0.61	0.71	6.8	5.1	38	Female	Non-Hispanic White	Some College	2.72	Yes	No	No	2	159	17478.0036295
1787	121730	0	-2.38316018179471	100	162	203	17	31	12	0.72	17.74	19.54	5.5	54	Female	Other Hispanic	Some College	1.72	No	No	No	2	153	14074.095891
1788	121731	1	-0.539857437847812	101	238	191	12	13	9	0.72	31.95	29.72	5.5	42	Female	Non-Hispanic White	High School Grad	0.69	Yes	No	No	1	172	36519.961113
1789	121741	1	-2.38295564676574	122	151	235	18	19	21	0.89	2.98	4.11	5.3	77	Male	Non-Hispanic White	9-11th Grade	2.78	Yes	No	No	2	151	12976.277554
1790	121744	0	-2.94002000873254	177	54	281	35	47	15	0.85	0.46	4.91	5.4	61	Female	Non-Hispanic Black	Some College	3.84	Yes	Yes	No	1	152	2992.6792065
1791	121747	0	-2.08757090311723	104	65	185	18	21	14	0.78	0.41	10	5.5	56	Female	Non-Hispanic White	Some College	1.6	Yes	No	Yes	1	149	31475.805876
1792	121750	0	-2.94870155349636	95	46	160	29	20	12	0.96	0.28	3.36	5.6	60	Male	Non-Hispanic Black	High School Grad	0.16	Yes	No	No	1	170	2685.3116335
1793	121751	1	-0.629205573139499	117	148	216	25	49	15	0.65	3.07	17.54	6.2	52	Male	Mexican American	Less Than 9th Grade	0.64	Yes	No	No	2	160	8307.189925
1794	121753	1	-2.37735527043779	106	245	228	33	47	11	0.7	5.08	16.27	6.8	20	Male	Mexican American	9-11th Grade	1.49	No	No	Yes	2	161	10882.9318925
1795	121754	1	-2.41921246566625	106	75	173	38	69	17	1.15	3.09	11.42	6.2	29	Male	Non-Hispanic White	College Graduate or above	1.22	No	No	No	2	167	12493.094728
1796	121775	0	-2.39477213946593	93	41	253	22	24	22	1.26	3.38	4.32	6.6	59	Male	Non-Hispanic Black	College Graduate or above	5	No	No	No	1	151	7482.218784
1797	121776	0	-2.5091233815564	103	158	148	20	13	13	0.54	6.73	7.51	4.4	59	Female	Non-Hispanic White	Some College	3.12	Yes	No	Yes	1	149	9106.8850625
1798	121779	0	-1.29370324913242	97	97	169	19	18	9	1.4	1.19	9.38	6.8	24	Male	Non-Hispanic Black	Some College	1.44	No	No	No	2	165	8049.2583745
1799	121782	1	-1.50752360033257	118	278	184	23	40	20	0.9	4.88	12.4	8.2	35	Male	Other Race	Some College	5	Yes	No	No	2	150	2665.406508
1800	121784	1	-2.47799108087085	113	154	278	22	21	12	0.87	0.52	15.81	5.7	74	Female	Mexican American	High School Grad	1	No	Yes	No	1	162	8295.8542035
1801	121808	0	-2.93033454939562	111	54	139	14	11	11	1.07	0.22	12.7	5.3	23	Male	Non-Hispanic Black	Some College	2.36	No	No	Yes	2	166	5473.144481
1802	121809	0	-1.7337158398736	89	43	123	21	9	10	1.04	0.31	6.21	5.5	22	Male	Non-Hispanic Black	Some College	2.45	No	No	No	1	164	10096.755608
1803	121812	1	-2.39525549225059	115	178	227	31	24	9	0.64	5.46	11.2	4.8	57	Female	Non-Hispanic White	High School Grad	1.82	No	No	Yes	1	157	20146.1577665
1804	121827	1	-2.37570688818637	106	113	190	15	15	17	0.93	5.31	15.17	5.9	66	Female	Non-Hispanic White	High School Grad	3.67	No	No	No	2	151	18158.1646955
1805	121839	1	-2.20138836359421	116	112	202	17	10	13	0.86	7.25	15.33	6.7	78	Female	Non-Hispanic White	9-11th Grade	1	No	No	Yes	2	157	23480.550301
1806	121846	1	-0.046200290147935	110	104	164	23	40	12	0.74	8.01	38.09	5.8	36	Female	Non-Hispanic White	College Graduate or above	4.44	No	No	Yes	1	150	18915.609578
1807	121866	0	-2.93609261296772	100	104	267	16	12	13	0.77	0.28	2.63	2.9	50	Female	Non-Hispanic White	College Graduate or above	1.53	No	No	No	1	170	14462.505383
1808	121868	0	-2.93002192046459	93	290	171	22	18	10	1	2.07	6.38	5.4	31	Male	Other Race	College Graduate or above	5	No	No	No	2	157	13525.238521
1809	121872	1	-2.45412889725998	211	228	136	23	31	23	0.96	0.99	20.27	3.9	67	Male	Non-Hispanic White	College Graduate or above	5	Yes	Yes	Yes	2	172	60337.062261
1810	121887	0	-2.41167935418807	102	53	100	33	25	12	1.11	3.08	3.44	6.8	66	Male	Non-Hispanic Black	Some College	3.07	Yes	No	Yes	2	167	1321.128543
1811	121891	1	-1.99837445084144	153	194	195	24	39	22	0.65	5.75	58.75	4.8	53	Female	Non-Hispanic White	High School Grad	0.7	No	No	Yes	2	172	18059.094093
1812	121894	0	-1.31733581001407	110	66	171	23	37	17	0.95	0.53	6.82	3.9	57	Male	Mexican American	High School Grad	2.88	No	No	No	2	166	13644.324361
1813	121895	0	-3.16758261615145	102	79	147	26	23	19	1.03	5.26	5.57	5.8	26	Male	Other Hispanic	Some College	5	Yes	No	No	1	153	15822.668255
1814	121896	0	-2.06993690029893	107	65	180	13	11	33	1.77	0.84	8.55	8.8	75	Male	Non-Hispanic Black	High School Grad	1.15	Yes	No	Yes	2	153	5969.9051755
1815	121918	0	-1.85977683014371	95	47	189	18	15	17	1.13	0.53	1.96	5.2	63	Male	Non-Hispanic Black	9-11th Grade	0.34	Yes	No	No	1	156	2594.376348
1816	121920	0	-3.18730742365262	87	315	160	22	14	8	0.77	0.34	9.09	6.3	30	Male	Non-Hispanic White	Some College	5	Yes	No	No	1	151	46448.9932605
1817	121921	1	-1.46699192332314	108	69	177	24	32	19	0.92	1.95	4.5	7.2	30	Male	Other Race	Some College	3.18	No	No	Yes	1	162	14211.253424
1818	121922	0	-2.3743949711919	93	50	150	21	16	10	0.68	0.3	2.21	3.2	41	Female	Non-Hispanic White	College Graduate or above	5	No	No	No	3	156	49543.607709
1819	121927	1	-2.42021042275396	113	199	218	20	17	19	1.17	9.49	12.08	8.6	71	Female	Mexican American	High School Grad	4.13	Yes	Yes	No	2	155	4804.5398505
1820	121928	0	-2.94626125595219	98	185	180	20	19	10	0.62	3.12	27.05	4	60	Female	Mexican American	College Graduate or above	5	No	No	Yes	1	159	11810.640322
1821	121936	0	-2.94754302984355	112	48	141	19	15	12	0.79	1.59	11.39	4.7	60	Male	Non-Hispanic Black	High School Grad	0.07	Yes	Yes	Yes	2	157	6874.0468255
1822	121944	1	-2.3279875300711	103	58	281	18	20	14	0.86	3.36	8.44	5.7	56	Female	Non-Hispanic White	Some College	0.16	Yes	No	No	2	162	24794.788557
1823	121948	0	-1.52918880653831	96	196	306	20	12	15	2.12	2.5	7.28	5.7	51	Female	Non-Hispanic Black	Some College	0	No	No	No	1	163	6528.286764
1824	121950	0	-2.11494795388343	91	47	158	17	15	7	0.65	10.05	4.16	3.4	41	Female	Other Hispanic	Some College	5	No	No	No	3	156	12581.875943
1825	121961	1	-0.71904118946711	104	62	212	13	9	18	1.16	2.64	8.18	6.1	41	Male	Non-Hispanic White	Some College	5	No	No	No	1	158	38650.472206
1826	121964	0	-2.50960055617047	86	58	182	19	13	19	0.82	0.44	5.45	4.9	73	Female	Other Hispanic	Less Than 9th Grade	1.72	Yes	No	Yes	2	153	11774.833868
1827	121972	1	-1.57282661916256	108	226	188	29	68	15	0.96	1.64	7.46	9.4	38	Male	Other Race	College Graduate or above	4.62	No	No	No	2	165	5246.753876
1828	121978	1	-3.2444683632403	217	173	203	27	43	17	0.89	3.38	23.36	4.9	52	Male	Other Race	Some College	3.18	Yes	Yes	Yes	1	162	5272.5327385
1829	122004	0	-2.38334404200714	86	105	157	24	28	5	0.75	3.02	8.33	4.7	40	Female	Non-Hispanic White	High School Grad	1.55	Yes	No	No	1	171	29898.4509265
1830	122011	0	-0.243317329806387	83	42	118	19	16	14	1.03	1.1	6.47	5.2	22	Male	Non-Hispanic Black	High School Grad	3.18	Yes	No	No	1	171	6775.414826
1831	122019	1	-0.594091499549477	215	111	222	47	48	9	0.64	7.54	17.01	6.6	43	Female	Non-Hispanic White	High School Grad	1.4	No	No	Yes	1	151	13484.5755795
1832	122037	1	-2.40430394374958	222	117	192	21	27	20	1.17	2.67	17.66	8.3	68	Male	Non-Hispanic Black	College Graduate or above	3.87	No	No	Yes	1	172	4731.3780575
1833	122038	0	-2.01283679663128	104	83	191	16	11	17	0.88	1.22	11	4.4	73	Female	Other Hispanic	High School Grad	1.69	No	No	No	1	156	12724.367773
1834	122041	0	-2.3749309212346	109	33	145	22	26	12	0.75	7.63	5.42	3.5	33	Female	Other Hispanic	9-11th Grade	2.6	No	No	No	2	156	3481.505289
1835	122043	0	-3.76776728676358	94	69	167	17	14	16	0.92	1.62	6.23	5.1	64	Female	Non-Hispanic Black	College Graduate or above	1.58	Yes	No	No	1	163	8391.9051205
1836	122044	1	-1.84836778507236	149	175	201	17	14	9	0.7	13.69	12.6	4.5	41	Female	Other Race	Some College	3.4	No	No	Yes	2	162	17334.474714
1837	122078	0	-3.21242063183088	106	166	136	19	14	14	0.63	0.53	7.84	6.4	77	Female	Non-Hispanic White	Some College	1.76	No	No	Yes	2	169	8160.4850075
1838	122097	0	-2.56835232902972	86	52	162	19	10	15	0.79	1.99	3.57	4.2	38	Female	Non-Hispanic White	Some College	3.92	Yes	No	No	1	153	36723.2757005
1839	122112	0	-1.42951620234224	86	28	142	24	16	17	1.29	1.05	2.55	5.9	25	Male	Other Race	Some College	5	Yes	No	No	2	152	6367.7805155
1840	122113	0	-2.94140932725232	95	43	166	15	13	18	0.84	2.11	3.02	5.4	42	Male	Other Race	College Graduate or above	4.17	No	No	No	1	154	6602.1900905
1841	122116	0	-1.63593680901778	103	65	156	17	21	14	0.66	2.35	6.22	2.9	32	Female	Non-Hispanic Black	Some College	0.6	Yes	No	No	1	170	3321.5763045
1842	122128	0	-2.38283989128569	95	30	152	14	11	14	0.78	0.6	6.75	4.7	37	Female	Non-Hispanic Black	Some College	0.91	No	No	No	1	170	6218.16438
1843	122136	1	-2.37517584679043	96	172	263	16	15	13	0.57	0.94	16.57	4.5	59	Female	Mexican American	High School Grad	1.44	No	No	Yes	2	162	16313.76591
1844	122139	0	-2.37612774803908	136	106	172	14	11	19	1.14	1.44	6.89	2.2	72	Male	Other Race	Some College	1.22	Yes	Yes	Yes	1	156	7603.89169
1845	122140	0	-2.39722225866359	131	122	226	12	13	7	0.69	1.61	7.92	2.8	53	Female	Other Race	High School Grad	1.21	Yes	Yes	Yes	1	150	5866.231682
1846	122144	0	-2.43821333949227	120	125	215	22	19	17	1.37	4.17	25.39	7.5	69	Male	Non-Hispanic Black	Some College	0.64	Yes	No	Yes	1	150	1812.237642
1847	122154	0	-3.84404150473177	112	94	135	22	25	20	1.03	1.59	9.97	6	72	Male	Non-Hispanic White	College Graduate or above	5	No	No	Yes	1	156	27117.129282
1848	122171	1	-2.39292409762044	100	41	146	14	5	9	0.65	14.58	28.43	5.4	34	Female	Non-Hispanic Black	Some College	0.38	No	No	Yes	1	171	2192.2579175
1849	122184	0	-2.38552259657308	110	85	130	22	23	14	0.96	5.69	23.46	7	27	Male	Non-Hispanic White	High School Grad	2.13	Yes	No	Yes	2	166	16503.618737
1850	122202	0	-2.37958023485499	212	92	235	21	20	14	0.73	2.78	20.69	4.5	49	Male	Non-Hispanic Black	Some College	1.97	No	Yes	Yes	2	157	15389.106198
1851	122204	0	-2.95373298762556	96	63	172	24	32	27	1.03	1.62	7.06	7.8	34	Male	Non-Hispanic White	College Graduate or above	5	No	No	Yes	2	170	44255.990029
1852	122209	0	-0.560779048403401	95	70	211	22	23	11	1.22	1.99	6.37	5	31	Male	Non-Hispanic White	High School Grad	1	Yes	No	No	2	167	8503.0531635
1853	122213	0	-3.22183298398468	105	28	173	34	31	8	0.67	0.6	6.01	2.7	36	Female	Non-Hispanic White	Some College	1.91	Yes	No	No	1	166	32242.439704
1854	122216	1	-3.13399828295521	129	109	164	22	40	10	0.76	1.62	12.43	5	44	Male	Other Hispanic	College Graduate or above	2.48	Yes	No	Yes	1	151	18593.8962485
1855	122233	0	-2.37432299519732	94	63	143	19	16	12	0.59	2.29	6.73	4.2	20	Female	Mexican American	High School Grad	0.58	No	No	No	2	167	7346.445874
1856	122239	0	-2.38700335989364	106	73	174	14	8	10	1.07	0.98	7.46	4.9	35	Male	Non-Hispanic Black	Some College	2.43	No	No	Yes	1	172	13401.215507
1857	122240	1	-2.38496841082528	113	164	222	18	24	18	0.97	3.93	17.49	6	63	Female	Non-Hispanic White	Some College	3.95	No	No	Yes	2	166	28092.8253725
1858	122252	0	-3.26993341390067	109	88	124	22	29	8	1.03	1.56	6.17	5.6	70	Male	Non-Hispanic White	Some College	2.89	No	No	No	2	155	1978.435544
1859	122266	0	-2.3933626199327	105	65	202	21	21	16	0.83	1.53	3.46	5.3	43	Male	Non-Hispanic White	Some College	2.01	No	No	No	1	158	39185.747549
1860	122286	1	-2.39980406461216	176	155	225	42	79	24	1.01	13.1	23.84	7.5	64	Female	Other Race	Some College	0.88	Yes	Yes	Yes	2	161	5916.84175
1861	122289	0	-3.22913523218091	99	133	206	16	12	18	0.68	2.49	6.15	3.9	57	Female	Non-Hispanic White	Some College	1.47	Yes	No	No	1	166	13718.137826
1862	122295	1	-3.21206952114317	119	18	130	35	23	27	1.19	1.71	13.67	8	70	Female	Non-Hispanic White	College Graduate or above	5	No	No	Yes	1	163	51619.168807
1863	122323	1	-2.37331960142544	101	94	168	23	20	9	0.6	1.48	18.28	3.9	48	Female	Non-Hispanic Black	High School Grad	5	No	No	Yes	3	156	12372.216668
1864	122335	0	-1.64357019420361	93	63	138	21	12	12	1.03	4.09	5.14	4.2	28	Male	Non-Hispanic Black	College Graduate or above	1.6	No	No	No	1	171	6454.768829
1865	122340	0	-2.11978771899481	91	57	161	18	15	10	0.7	0.53	6.1	4.4	36	Female	Other Hispanic	High School Grad	2.67	No	No	No	2	161	8691.387555
1866	122350	0	-2.37406952309359	92	70	159	15	9	10	0.64	0.38	4.99	5.3	39	Female	Other Race	College Graduate or above	3.67	No	No	No	1	161	8218.926623
1867	122351	0	-2.37476549384629	96	29	228	29	29	10	0.68	0.38	4.77	3.1	57	Female	Other Race	College Graduate or above	5	Yes	No	No	2	161	4163.754134
1868	122359	0	-3.21934522296704	105	243	223	28	25	24	0.79	0.52	11.58	5	66	Male	Other Hispanic	Some College	1.07	No	No	No	2	154	3867.30308
1869	122363	0	-0.233133706625624	90	124	190	30	43	13	0.96	0.62	7.39	6.6	39	Male	Other Race	9-11th Grade	4.17	No	No	Yes	1	161	13603.6054215
1870	122379	1	-0.922950217847067	91	55	159	15	12	15	0.91	1.84	4.32	4.2	46	Female	Mexican American	High School Grad	1.31	No	No	Yes	2	154	13598.1641965
1871	122383	0	-3.22222781666108	92	66	182	11	17	16	0.79	2.51	4.7	6.1	22	Female	Other Race	High School Grad	4.25	Yes	No	No	2	165	10436.6174665
1872	122384	1	-1.88621428946507	131	107	212	31	41	12	1.19	0.77	4.31	8	43	Male	Non-Hispanic Black	College Graduate or above	4.64	No	No	No	2	171	5779.4746745
1873	122389	0	-2.22733618166092	115	49	161	23	30	14	1	0.2	10.22	5.4	28	Male	Mexican American	High School Grad	0.04	Yes	No	No	1	149	23603.879856
1874	122392	0	-1.92716757779704	110	51	183	15	8	16	0.85	2.19	9.43	5.2	51	Female	Non-Hispanic Black	Some College	1.58	No	No	No	1	170	5906.485485
1875	122394	0	-2.38268502649133	94	107	244	14	14	12	0.77	1.5	11.32	5.5	66	Female	Other Race	Some College	0.86	Yes	No	Yes	1	165	38899.4572275
1876	122401	0	-1.51295287488148	103	74	141	13	8	11	0.76	1.53	18.8	3.7	43	Female	Other Race	Some College	2.16	Yes	No	No	1	166	6734.421759
1877	122408	0	3.42077845003298	86	57	171	17	13	6	0.75	0.42	3.73	4.6	42	Female	Non-Hispanic White	9-11th Grade	2.56	Yes	No	No	2	169	43590.7014845
1878	122412	0	-2.25875375459207	113	41	165	19	13	11	1.11	0.71	3.73	4.3	49	Male	Non-Hispanic White	High School Grad	1.99	Yes	No	No	2	155	12909.047868
1879	122414	0	-2.0024739763659	102	102	218	18	18	11	0.55	8.16	8.93	4.9	56	Female	Other Hispanic	9-11th Grade	5	Yes	No	Yes	2	156	4267.541341
1880	122415	1	-2.37533741006912	93	80	224	22	16	11	0.87	3.6	9.1	4.9	60	Male	Non-Hispanic White	High School Grad	1.54	No	No	No	2	158	10974.903838
1881	122416	0	-2.39273076581238	106	45	160	26	21	19	1.07	1.31	5.41	7.9	28	Male	Other Race	College Graduate or above	3.69	Yes	No	No	1	166	8327.636965
1882	122417	1	-2.4131809795931	104	80	236	23	36	17	0.91	2.39	27.02	6.1	62	Male	Non-Hispanic Black	High School Grad	2.66	Yes	No	No	1	150	2157.2543385
1883	122419	0	-2.32701143572847	105	91	232	23	19	15	1.1	1.89	9.37	7.3	61	Male	Non-Hispanic Black	College Graduate or above	4.04	No	No	No	2	170	2052.335756
1884	122435	0	-2.88921851943696	111	82	230	21	29	11	0.78	13.7	19.99	7.2	48	Male	Non-Hispanic Black	College Graduate or above	2.45	Yes	No	No	1	172	9310.209187
1885	122436	1	-2.43786189878099	206	222	166	21	19	37	1.67	0.57	6.46	6.1	71	Male	Non-Hispanic White	High School Grad	5	No	Yes	Yes	1	157	28619.9806215
1886	122442	0	-2.41890062199816	92	36	166	19	10	13	0.67	0.11	5.3	4.3	62	Female	Non-Hispanic White	College Graduate or above	5	Yes	No	No	1	160	53752.555047
1887	122449	0	-2.95107490640718	93	43	150	18	14	14	0.93	1.8	1.38	6.2	40	Male	Non-Hispanic White	Some College	3.88	No	No	No	1	159	45483.223105
1888	122451	0	-2.93002192039283	87	107	209	22	14	14	0.71	2.63	3.17	4.4	22	Female	Other Race	College Graduate or above	0.48	No	No	No	1	151	6626.4187665
1889	122459	0	-1.61757334649171	99	53	160	20	12	18	0.86	0.84	4.16	5.1	25	Male	Non-Hispanic White	9-11th Grade	2.08	Yes	No	No	2	167	23377.590247
1890	122472	1	-0.754418019787171	91	194	163	54	74	12	0.92	0.91	47.71	7.2	37	Male	Non-Hispanic White	Some College	2.39	Yes	No	No	2	159	23573.49242
1891	122475	0	-2.38286958588643	121	134	177	15	17	10	0.56	2.31	6.3	4.8	62	Female	Mexican American	Less Than 9th Grade	0.58	No	Yes	Yes	1	158	2277.9808885
1892	122478	0	-2.93403218880191	94	86	165	15	16	12	0.65	1.21	4.77	3.3	42	Female	Other Race	College Graduate or above	5	No	No	No	2	171	3688.2175815
1893	122487	0	-2.1154933379812	84	41	168	25	15	19	0.93	0.65	2.02	6.2	20	Female	Non-Hispanic White	Some College	0.2	No	No	No	2	168	9727.537904
1894	122490	1	-2.40547626739553	107	60	196	16	13	16	1.01	2.69	6.58	6.7	33	Male	Non-Hispanic White	College Graduate or above	0.64	Yes	No	No	1	156	37186.633206
1895	122497	0	-3.16345116293653	88	31	157	23	14	16	0.89	0.18	5.9	3.4	27	Female	Non-Hispanic Black	College Graduate or above	3.44	No	No	No	2	171	6089.0600005
1896	122499	1	-1.15570581113638	110	111	217	12	10	13	0.73	5.79	18.22	5.7	55	Female	Non-Hispanic White	High School Grad	5	Yes	No	Yes	2	164	12354.896455
1897	122502	1	-2.42217579474676	103	75	251	15	9	10	0.71	13.59	6.82	5.4	60	Female	Non-Hispanic White	High School Grad	0.59	Yes	No	Yes	1	158	10606.701256
1898	122503	0	-2.37652608944978	100	56	149	16	11	10	0.82	7.22	9.94	5.1	32	Female	Other Race	High School Grad	1.67	No	No	No	1	162	9015.7795555
1899	122504	0	-2.39105553773574	107	110	172	45	28	15	0.99	1.7	13.89	9.4	47	Male	Non-Hispanic Black	9-11th Grade	0	No	No	No	1	172	13227.120938
1900	122517	1	-2.249448189638	116	112	251	12	8	9	0.82	10.12	19.74	5.4	67	Female	Non-Hispanic Black	Some College	2.16	Yes	No	Yes	2	157	5306.078388
1901	122526	0	-2.06589189517147	109	51	159	28	20	10	0.71	7.16	7.75	5.1	23	Male	Mexican American	9-11th Grade	2.72	No	No	No	2	161	12774.317553
1902	122535	0	-2.08739389208084	100	103	171	24	34	12	0.91	5.26	6.18	4.6	23	Male	Non-Hispanic White	College Graduate or above	4.41	Yes	No	No	1	153	102514.0299745
1903	122536	0	-2.53239400703645	87	91	179	38	23	16	1.16	1.44	2.31	8	54	Male	Non-Hispanic Black	Some College	2.22	Yes	No	No	1	163	9927.739672
1904	122539	0	-2.38482069122126	91	94	316	26	30	26	0.89	4.02	13.55	5.9	52	Female	Mexican American	Some College	2.47	No	No	No	2	161	8931.062777
1905	122543	0	-2.37994851364403	88	102	133	60	63	21	0.96	3	6.13	7	47	Male	Non-Hispanic White	Some College	1.08	Yes	No	No	1	165	11366.940103
1906	122546	1	-1.39173400108921	99	99	128	24	36	10	1.03	2.62	6.95	4.9	43	Male	Non-Hispanic White	High School Grad	1.51	No	No	No	1	158	11987.6535745
1907	122550	0	-2.94131916059304	107	182	214	15	10	17	1.21	1.4	7.18	5.6	80	Male	Non-Hispanic Black	9-11th Grade	1	No	Yes	No	1	161	2573.8787585
1908	122559	1	-2.38865615317803	134	55	159	17	28	11	0.95	3.79	17.49	6.5	44	Male	Non-Hispanic Black	High School Grad	1.53	Yes	No	Yes	2	150	2948.8535475
1909	122567	0	-1.09264607019853	100	72	167	20	18	11	1.18	0.66	3.11	5.8	71	Male	Non-Hispanic White	High School Grad	1.66	Yes	No	Yes	2	170	2378.0382575
1910	122569	0	-2.94566899482208	119	178	202	17	28	11	0.59	3.37	34.95	5.1	54	Female	Mexican American	Some College	1.88	No	No	No	2	152	4858.3592835
1911	122570	1	-2.38438172457423	97	72	194	17	12	11	1.05	1.44	5.1	6.7	42	Male	Non-Hispanic Black	Some College	3.03	No	No	Yes	1	172	12276.8229745
1912	122572	0	-2.36284870230669	90	54	154	17	16	13	0.9	0.47	11.23	5.3	62	Male	Non-Hispanic White	Some College	1.68	Yes	No	No	2	161	9432.476847
1913	122578	1	-2.37428494639898	97	103	181	23	36	11	0.56	1.2	30.5	3.5	22	Female	Mexican American	Some College	1.52	No	No	No	1	170	10402.213537
1914	122587	0	-2.95106541623587	110	76	244	20	23	13	1.24	1.3	9.13	4.9	48	Male	Non-Hispanic Black	Some College	1.93	No	No	No	1	156	3222.9447105
1915	122602	0	-2.26952683575588	96	48	176	14	13	9	0.75	0.33	10.8	4.2	22	Female	Non-Hispanic White	Some College	3.35	Yes	No	No	1	167	1492.641733
1916	122609	0	-2.44711039898631	93	79	179	13	7	10	0.64	0.38	2.77	4.1	44	Female	Other Race	College Graduate or above	5	No	No	No	1	149	5113.377421
1917	122624	1	-2.3913009797622	157	198	142	30	31	16	0.99	1.44	13.84	7.2	76	Male	Non-Hispanic White	College Graduate or above	4.86	Yes	Yes	Yes	2	166	16186.2873115
1918	122627	0	-1.51393250849386	108	74	176	11	9	16	0.83	1.45	18.94	6	31	Female	Non-Hispanic Black	9-11th Grade	0.82	Yes	No	No	2	165	8856.869883
1919	122644	0	-2.38376979173295	106	116	185	21	21	15	0.7	1.32	6.45	3.8	44	Male	Other Hispanic	Less Than 9th Grade	2.8	No	No	No	3	156	13429.023579
1920	122647	0	-1.57987895145009	88	68	227	27	25	34	1.19	7.03	11	5.7	60	Female	Non-Hispanic Black	High School Grad	0.81	No	Yes	Yes	2	163	2620.678358
1921	122652	1	-2.30772934709937	106	75	162	22	13	17	0.7	0.52	9.42	3.9	73	Female	Other Hispanic	High School Grad	5	No	No	No	3	156	12152.090565
1922	122654	0	-2.93016512399492	108	100	189	27	24	11	1.02	7.07	5.98	6.9	55	Male	Non-Hispanic Black	Some College	5	Yes	Borderline	Yes	1	156	4994.3835885
1923	122655	0	-2.345218878633	149	107	180	12	17	13	0.87	6.29	12.93	5.8	56	Female	Other Race	High School Grad	0.61	Yes	Borderline	No	1	158	15820.5815575
1924	122656	0	0.676041095414773	98	46	119	27	23	17	0.9	3.15	3.52	4.9	20	Male	Non-Hispanic Black	High School Grad	1.07	Yes	No	No	2	166	8439.909094
1925	122660	1	-0.265322058857712	106	75	119	25	19	20	1.12	1.47	20.55	5.8	65	Female	Non-Hispanic Black	High School Grad	0.99	No	No	Yes	2	172	6479.858309
1926	122663	0	-1.79364765542641	99	43	143	16	8	17	0.7	3.76	3.4	3.5	24	Female	Other Hispanic	Some College	2.43	No	No	No	2	165	15282.757079
1927	122670	1	-1.56823061581401	110	72	240	39	56	11	0.84	5.61	7.3	4.8	56	Male	Non-Hispanic White	College Graduate or above	1.33	Yes	No	No	2	169	8314.5673555
1928	122676	1	-2.31796031414608	204	112	149	21	34	16	0.87	3.61	16.35	3.4	43	Male	Non-Hispanic Black	Some College	5	No	Yes	No	1	168	4490.98626
1929	122683	0	-2.9372383887576	110	102	265	24	19	10	1.2	5.32	9.25	5.6	54	Male	Non-Hispanic Black	Some College	1.59	Yes	No	Yes	2	170	3922.272028
1930	122685	0	-2.37677867154042	97	116	199	18	15	11	0.62	5.72	13.37	4.4	61	Female	Non-Hispanic Black	9-11th Grade	2.37	No	No	Yes	2	153	3695.8345185
1931	122703	0	-2.46764605251613	86	73	199	16	12	16	0.75	1.1	4.93	4.1	53	Female	Non-Hispanic White	High School Grad	2.61	No	No	No	2	151	21455.077683
1932	122717	0	0.000677578896911113	114	203	332	13	9	9	0.67	4.37	6.02	4.6	57	Female	Other Race	9-11th Grade	2.03	Yes	No	No	2	163	23100.607751
1933	122721	1	-1.43085236659122	118	99	241	17	14	8	0.82	0.72	5.45	4.5	64	Female	Non-Hispanic White	High School Grad	1.17	Yes	No	Yes	2	172	18272.81001
1934	122722	0	0.239742131793525	103	39	140	12	11	12	0.83	5.17	14.08	4.8	22	Female	Non-Hispanic White	High School Grad	1.47	No	No	No	2	163	24316.4361115
1935	122724	0	-2.39449862861674	183	79	225	14	19	14	0.92	26	10.01	4.9	49	Female	Non-Hispanic Black	Some College	4.07	No	Yes	Yes	2	154	4842.8769895
1936	122730	1	-2.38501568197541	102	180	223	14	14	20	1.09	0.95	9	4.8	66	Male	Non-Hispanic White	Some College	1.49	No	No	Yes	2	163	4266.445552
1937	122732	0	-1.27264921216824	98	116	210	18	12	15	0.94	1.35	4.09	7.2	57	Male	Non-Hispanic Black	9-11th Grade	2.99	Yes	No	Yes	2	163	3438.126614
1938	122740	0	-2.39992198361742	93	108	185	14	12	14	0.67	4.3	14.69	4.2	24	Female	Non-Hispanic White	High School Grad	2.55	Yes	No	No	1	157	6057.344893
1939	122741	0	-2.40144892666588	122	57	152	15	13	21	0.84	0.45	1.74	4.9	70	Female	Non-Hispanic Black	Some College	3.6	No	No	Yes	2	171	4950.2065645
1940	122742	1	-2.38265616977976	104	367	246	28	29	18	0.86	1.29	30.18	5.8	57	Male	Mexican American	College Graduate or above	4.31	No	Yes	No	1	154	12322.526816
1941	122746	0	-2.93366654250544	108	79	158	19	15	23	1.16	0.51	5.06	8.2	34	Male	Other Race	Some College	4.69	No	No	No	2	171	9700.116429
1942	122747	0	-2.94121812472163	93	68	105	46	25	15	0.81	1.86	5.78	6.1	64	Male	Non-Hispanic Black	Some College	0.8	Yes	No	Yes	1	168	2220.960516
1943	122759	0	-2.97824884764663	100	52	165	18	23	19	0.85	0.66	7.24	4.6	47	Male	Other Race	College Graduate or above	5	Yes	No	No	1	162	4784.501296
1944	122771	0	-1.81768611873641	100	228	199	25	47	14	0.98	0.92	13.65	5.4	25	Male	Other Race	Some College	1.42	No	No	Yes	2	152	7783.8257755
1945	122783	0	-2.48747367012237	98	50	272	14	9	12	0.87	2.7	6.45	4.2	71	Female	Non-Hispanic White	High School Grad	0.98	Yes	No	Yes	2	151	8839.7945805
1946	122786	0	-3.79870296068804	107	72	228	45	88	18	0.96	1.27	6.29	5.2	47	Female	Non-Hispanic White	9-11th Grade	3.33	No	No	No	1	164	55822.618454
1947	122787	1	-2.25969760783937	129	128	151	12	12	19	0.91	0.2	22.52	6	42	Male	Non-Hispanic White	College Graduate or above	4.44	Yes	No	Yes	1	150	19023.39669
1948	122813	0	-1.97208601782531	95	171	199	21	19	16	1.2	1.09	6.68	7.3	73	Male	Other Race	Some College	4.8	Yes	No	No	1	161	9112.4580585
1949	122814	0	-3.21206952114317	90	48	182	15	11	14	0.97	0.54	3.48	4	60	Female	Non-Hispanic Black	College Graduate or above	5	No	No	No	1	151	4913.929856
1950	122820	1	-2.40059503513074	147	103	178	13	18	24	0.96	2.22	9.62	4	67	Male	Non-Hispanic Black	Some College	5	Yes	No	Yes	2	151	1827.660606
1951	122833	0	-2.37908497077579	111	87	251	28	23	12	0.85	0.5	14.52	4.8	44	Female	Mexican American	High School Grad	0.8	Yes	No	No	1	162	14028.658471
1952	122840	1	-2.3828155293429	105	74	190	14	8	10	0.9	1.34	9.64	5.1	39	Female	Non-Hispanic Black	College Graduate or above	4.74	No	No	No	2	172	11564.9021405
1953	122885	0	-0.381455314952691	96	26	149	15	10	18	1.1	0.44	7.19	5.9	22	Male	Non-Hispanic White	Some College	1.69	No	No	No	2	164	13485.153063
1954	122893	1	-1.28268061661389	96	92	160	11	14	13	0.99	13.59	17.1	6.9	45	Female	Non-Hispanic Black	Some College	2.58	Yes	No	Yes	1	150	2179.262671
1955	122896	1	-2.07395601885151	153	86	189	55	100	18	0.93	1.81	18.51	7.2	74	Male	Other Hispanic	Some College	1.73	No	Yes	Yes	1	169	8221.253467
1956	122902	0	-2.97513541875577	106	33	166	16	16	7	1.25	3.61	5.95	6.3	57	Male	Non-Hispanic Black	Some College	1.84	Yes	No	Yes	2	156	2227.445436
1957	122906	1	-0.879933667816217	106	61	121	14	10	10	0.71	3.8	11.26	4.8	26	Female	Non-Hispanic White	High School Grad	1.5	No	No	No	1	158	24896.0063425
1958	122909	0	-3.21504521304599	140	85	222	14	10	10	0.59	2.86	8.28	5.5	64	Female	Non-Hispanic Black	Some College	4.2	No	Yes	Yes	1	171	2902.3970585
1959	122911	0	-2.39882151820665	103	121	207	22	21	16	0.61	6.2	7.6	5.2	27	Female	Mexican American	College Graduate or above	1.2	Yes	No	No	2	172	17856.493099
1960	122922	0	-3.00461596125009	76	55	189	21	13	18	0.6	1.77	6.32	4.1	73	Female	Non-Hispanic White	Some College	4.73	No	No	No	2	168	12820.869204
1961	122923	0	-2.39227947036107	137	40	178	19	14	10	1.16	2.69	3.35	5.7	61	Male	Non-Hispanic Black	Some College	2.65	Yes	No	No	1	163	5956.7254285
1962	122925	1	-2.37911616649192	149	80	181	15	22	15	0.63	7.23	24.1	5.6	57	Female	Other Hispanic	Some College	2.66	No	Yes	Yes	1	149	5817.215168
1963	122929	0	-1.09582008588708	93	53	150	25	19	10	0.81	0.85	10.87	4.7	26	Female	Non-Hispanic White	Some College	5	Yes	No	No	2	172	36201.9363185
1964	122940	0	-2.39663151888822	99	169	256	22	25	9	0.89	0.58	4.59	5.1	42	Male	Other Race	High School Grad	2.24	No	No	No	2	169	5973.772213
1965	122949	0	-2.41042632434246	91	56	156	14	12	14	0.93	0.48	5.2	3.4	43	Female	Non-Hispanic White	Some College	2.06	No	No	Yes	1	158	11618.309456
1966	122952	0	-1.58626847956342	89	55	196	25	16	8	0.69	0.79	11.85	4.8	34	Female	Non-Hispanic Black	College Graduate or above	0.66	No	No	No	1	168	4143.7651985
1967	122953	0	-2.37886899596561	112	152	174	27	23	14	1.08	5.11	9.55	6.6	66	Male	Non-Hispanic White	High School Grad	5	No	No	No	2	158	40967.9828485
1968	122955	0	-2.22946694910525	89	79	188	11	10	12	0.81	5.17	20.87	4.8	31	Female	Non-Hispanic Black	Some College	2.32	No	No	Yes	2	152	3844.804908
1969	122959	0	-2.37995763820476	114	49	143	27	41	13	0.89	0.11	3.41	7.4	62	Male	Other Race	College Graduate or above	5	No	Borderline	No	2	154	3763.850054
1970	122962	1	-2.65889364092502	141	164	171	36	42	14	0.57	11.71	35.58	6.1	63	Female	Mexican American	High School Grad	4.62	Yes	No	No	1	155	4063.8115795
1971	122972	1	-2.4030861200848	90	173	173	14	10	9	0.73	7.21	10.29	6.3	47	Female	Non-Hispanic White	Some College	2.66	No	No	No	2	159	18811.2441285
1972	122974	1	-2.38363186243363	162	56	104	18	25	15	1.17	0.45	28.24	6.1	71	Male	Mexican American	High School Grad	2.73	Yes	Yes	No	2	164	3595.338303
1973	122985	0	-1.70672074854111	97	83	196	26	44	16	0.83	0.63	4.78	5.6	26	Male	Mexican American	Some College	2.99	Yes	No	No	2	170	6985.6743605
1974	122993	0	-1.11943518956408	95	69	183	18	13	8	0.92	1.6	3.3	5.8	54	Male	Non-Hispanic Black	College Graduate or above	4.11	No	No	Yes	1	166	11183.9322905
1975	122996	0	-2.39195349606914	92	63	165	14	14	18	0.8	1.95	7.36	5.4	47	Female	Other Race	Some College	3.73	Yes	No	No	1	162	6503.012362
1976	123002	1	-2.16591242445222	239	356	130	18	34	16	1.05	2.54	53.07	4.3	62	Male	Other Hispanic	Some College	1.74	Yes	Yes	No	1	165	4325.536223
1977	123011	0	-3.08551574243172	96	49	114	24	21	8	1.21	0.37	8.22	5	80	Male	Non-Hispanic Black	Some College	5	Yes	No	Yes	2	155	2295.0584655
1978	123015	0	-2.38616590838086	100	42	138	14	10	11	0.65	0.38	10.92	3.1	25	Female	Other Hispanic	College Graduate or above	4.08	No	No	No	2	153	33404.2269025
1979	123023	0	-3.21869891335664	92	59	158	20	16	12	0.9	0.11	2.42	3.9	28	Male	Non-Hispanic Black	High School Grad	1.05	Yes	No	No	1	162	13035.5470345
1980	123025	0	-2.38037726108913	111	50	148	19	15	15	1.39	1.03	9.53	5.5	72	Male	Non-Hispanic White	Some College	2.59	Yes	No	No	2	167	9589.725143
1981	123045	0	-0.892685789968416	207	132	223	16	14	24	0.95	0.9	12.88	8.1	80	Female	Non-Hispanic Black	9-11th Grade	0.68	Yes	Yes	Yes	1	172	8086.837054
1982	123052	0	-2.93002192038472	96	102	139	74	32	17	0.69	15.07	8.03	4.4	20	Female	Non-Hispanic Black	High School Grad	0.74	No	No	No	1	166	20102.324823
1983	123069	0	-2.38800598755784	100	139	216	20	15	18	0.96	2.79	4.58	2.7	80	Female	Non-Hispanic White	Some College	5	No	No	No	2	166	13266.582658
1984	123073	1	-2.38375433236286	83	116	123	11	9	76	11.46	1.59	5.14	6.7	52	Male	Other Hispanic	Less Than 9th Grade	0.35	No	No	Yes	1	154	8329.9590885
1985	123077	1	-3.25831737937571	100	67	254	20	22	12	0.87	2.49	15.16	4.1	50	Male	Other Race	College Graduate or above	5	No	No	No	1	159	5378.6924865
1986	123079	0	-2.3863512728364	97	91	217	13	8	16	0.92	1.11	8.29	4.4	40	Female	Non-Hispanic White	College Graduate or above	3.59	Yes	No	No	1	153	33368.507119
1987	123082	1	-0.170584535866647	131	152	151	23	25	12	0.51	2.61	20.32	5.5	54	Female	Non-Hispanic White	High School Grad	5	Yes	Yes	No	1	158	64707.6440415
1988	123084	0	-1.81327427394635	100	66	113	30	24	7	0.82	40.57	2.92	5.3	50	Male	Non-Hispanic Black	High School Grad	0.12	Yes	No	Yes	2	150	3292.2111615
1989	123085	1	-1.39203870057839	146	105	174	19	21	12	1.07	0.99	30.59	7.2	60	Male	Non-Hispanic White	Some College	0.69	Yes	Yes	Yes	1	165	6585.205582
1990	123099	0	-3.76825133568037	101	24	128	14	11	15	0.82	0.19	3.52	4.4	34	Female	Other Hispanic	9-11th Grade	5	Yes	No	No	1	153	11470.7684045
1991	123120	0	-2.376363561095	92	79	201	12	12	6	0.67	4.74	23.24	3.9	43	Female	Non-Hispanic Black	Some College	2.48	No	No	No	2	152	2895.9965755
1992	123138	1	-2.39626484481918	104	83	192	29	25	8	0.49	0.32	2.65	4.2	61	Female	Other Race	College Graduate or above	5	No	No	No	1	154	6047.901052
1993	123153	1	0.767994390015882	111	115	211	18	24	12	0.71	6.43	13.71	6.6	42	Male	Mexican American	Less Than 9th Grade	0.25	Yes	No	No	2	160	11772.728548
1994	123155	1	-2.39033190144522	133	122	128	11	12	19	1.12	0.69	12.94	6	80	Male	Non-Hispanic White	Some College	2.43	No	Yes	No	1	157	12125.673547
1995	123156	1	-1.90252193573442	181	166	155	19	17	17	1.11	28.64	10.75	5.1	80	Male	Non-Hispanic White	Some College	1.65	No	Yes	No	2	172	17878.3357355
1996	123162	1	-2.41101511977019	123	133	218	14	16	26	0.95	3.63	15.23	5.7	69	Male	Non-Hispanic White	Some College	4.14	No	No	Yes	1	149	19019.0710345
1997	123163	1	-2.37406952309359	133	118	160	87	54	18	0.6	10.26	62.01	5.2	67	Female	Mexican American	College Graduate or above	3.88	No	Yes	No	1	155	4942.0077995
1998	123167	0	-3.21661480134257	102	48	147	20	19	7	0.87	0.73	4.2	4.4	25	Male	Non-Hispanic Black	Some College	3.23	No	No	No	1	166	14757.0056695
1999	123175	0	-2.97566620676493	94	143	245	17	20	11	1.04	0.68	14.52	5.4	46	Male	Non-Hispanic White	Some College	5	Yes	No	Yes	1	159	37135.123024
[truncated: 249 more rows]
